# Supplementary material for: A global database of intentionally deployed wrecks to serve as artificial reefs
Source: Data Brief. 2018 Dec 29;23:103584. doi: 10.1016/j.dib.2018.12.023 (PMC6374957; doi:10.1016/j.dib.2018.12.023)
Supplement: Supplementary file 2 — Supplementary material [file mmc2.xlsx]

## Sheet: WrecksData
	Name	Year.of.deployment	Type.of.wreck	Location.Country	Location.City.State.Province	Location.Water.Body	Depth	Latitude	Longitude	Accuracy	Last.update	Source	Notes	ISO.Country.Code	ISO.Country.Code.1	ISO.Country.Code.state.province	ID	calcite	chlomax	chlomean	chlomin	chlorange	cloudmax	cloudmean	cloudmin	damax	damean	damin	dissox	nitrate	parmax	parmean	ph	phos	salinity	silicate	sstmax	sstmean	sstmin	sstrange	Wreck.Category	Protected.Area	Name.Protected.Area	Near.Coral.ID	Distance.Coral	Near.Aquarium.Name	Distance.Aquarium	Last.update.Year	Last.update.Month
1	Water Lily	1980	ship	Mauritius		Indian Ocean		-20.025	57.535	Low		http://www.mmcs-ngo.org/en/projects/artificial-reefs/map-and-history-of-the-artificial-reefs-around-mauritius.aspx	Due to local legal issues exact coordinates was not available; instead they were estimated based on a map drawing	MUS	480		1	0.000105	0.171	0.124	0.076	0.095	0.671	0.559	0.488	0.039	0.034	0.027	4.742	1.625	55.524	42.457	8.267	0.1689	35.104	3.734	28.351	25.936	23.44	4.911	other	0	0	32414	2.05975	Mitchell Park Zoo	2878.65
2	Tug 2	1981	ship	Mauritius		Indian Ocean		-20.25	57.3709	Low		http://www.mmcs-ngo.org/en/projects/artificial-reefs/map-and-history-of-the-artificial-reefs-around-mauritius.aspx	Due to local legal issues exact coordinates was not available; instead they were estimated based on a map drawing	MUS	480		2	6.6e-05	0.139	0.087	0.04	0.099	0.637	0.536	0.461	0.033	0.027	0.021	4.745	1.667	55.021	40.783	8.267	0.1682	35.118	3.731	28.756	26.163	23.684	5.072	other	0	0	32414	32.2476	Mitchell Park Zoo	2852
3	Kei Sei 113	1987	ship	Mauritius		Indian Ocean		-20.2861	57.3496	Low		http://www.mmcs-ngo.org/en/projects/artificial-reefs/map-and-history-of-the-artificial-reefs-around-mauritius.aspx	Due to local legal issues exact coordinates was not available; instead they were estimated based on a map drawing	MUS	480		3																								other	0	0	32414	36.7938	Mitchell Park Zoo	2848.21
4	St Gabriel	1987	ship	Mauritius		Indian Ocean		-20.3047	57.3449	Low		http://www.mmcs-ngo.org/en/projects/artificial-reefs/map-and-history-of-the-artificial-reefs-around-mauritius.aspx	Due to local legal issues exact coordinates was not available; instead they were estimated based on a map drawing	MUS	480		4																								other	0	0	32414	38.786	Mitchell Park Zoo	2846.83
5	Stella Maru	1987	ship	Mauritius		Indian Ocean		-20.0308	57.5199	Low		http://www.mmcs-ngo.org/en/projects/artificial-reefs/map-and-history-of-the-artificial-reefs-around-mauritius.aspx	Due to local legal issues exact coordinates was not available; instead they were estimated based on a map drawing	MUS	480		5	0.000105	0.171	0.124	0.076	0.095	0.671	0.559	0.488	0.039	0.034	0.027	4.742	1.625	55.524	42.457	8.267	0.1689	35.104	3.734	28.351	25.936	23.44	4.911	other	0	0	32414	3.71343	Mitchell Park Zoo	2876.95
6	Carp	1989	ship	Mauritius		Indian Ocean		-20.4639	57.282	Low		http://www.mmcs-ngo.org/en/projects/artificial-reefs/map-and-history-of-the-artificial-reefs-around-mauritius.aspx	Due to local legal issues exact coordinates was not available; instead they were estimated based on a map drawing	MUS	480		6	0.018769	0.134	0.111	0.066	0.068	0.65	0.551	0.437	0.036	0.032	0.026	4.752	1.685	55.753	41.441	8.268	0.1668	35.136	3.719	28.665	26.004	23.401	5.264	other	0	0	32414	57.249	Mitchell Park Zoo	2833.03
7	Silver Star	1991	ship	Mauritius		Indian Ocean		-19.9771	57.5669	Low		http://www.mmcs-ngo.org/en/projects/artificial-reefs/map-and-history-of-the-artificial-reefs-around-mauritius.aspx	Due to local legal issues exact coordinates was not available; instead they were estimated based on a map drawing	MUS	480		7	7.1e-05	0.135	0.106	0.084	0.051	0.657	0.542	0.463	0.036	0.032	0.029	4.739	1.617	57.427	44.346	8.266	0.1695	35.098	3.738	28.386	25.843	23.416	4.97	other	0	0	32414	4.33337	Mitchell Park Zoo	2884.05
8	Orient	1992	ship	Mauritius		Indian Ocean		-20.3221	57.3565	Low		http://www.mmcs-ngo.org/en/projects/artificial-reefs/map-and-history-of-the-artificial-reefs-around-mauritius.aspx	Due to local legal issues exact coordinates was not available; instead they were estimated based on a map drawing	MUS	480		8																								other	0	0	32414	39.7706	Mitchell Park Zoo	2847.04
9	Hassen Mian	1996	ship	Mauritius		Indian Ocean		-20.0814	57.4979	Low		http://www.mmcs-ngo.org/en/projects/artificial-reefs/map-and-history-of-the-artificial-reefs-around-mauritius.aspx	Due to local legal issues exact coordinates was not available; instead they were estimated based on a map drawing	MUS	480		9	7.7e-05	0.158	0.095	0.061	0.097	0.633	0.532	0.454	0.034	0.029	0.025	4.741	1.616	55.74	42.972	8.267	0.1691	35.105	3.731	28.386	25.987	23.527	4.859	other	0	0	32414	9.34739	Mitchell Park Zoo	2872.33
10	Jabeda	1996	ship	Mauritius		Indian Ocean		-19.96	57.6089	Low		http://www.mmcs-ngo.org/en/projects/artificial-reefs/map-and-history-of-the-artificial-reefs-around-mauritius.aspx	Due to local legal issues exact coordinates was not available; instead they were estimated based on a map drawing	MUS	480		10	0.001301	0.631	0.242	0.132	0.499	0.645	0.534	0.458	0.067	0.046	0.033	4.74	1.625	57.427	44.346	8.266	0.1693	35.098	3.741	28.214	25.676	23.293	4.921	other	0	0	32414	8.50254	Mitchell Park Zoo	2888.82
11	Amar	1998	vessel	Mauritius		Indian Ocean		-20.0108	57.5359	Low		http://www.mmcs-ngo.org/en/projects/artificial-reefs/map-and-history-of-the-artificial-reefs-around-mauritius.aspx	Due to local legal issues exact coordinates was not available; instead they were estimated based on a map drawing	MUS	480		11	0.000105	0.171	0.124	0.076	0.095	0.671	0.559	0.488	0.039	0.034	0.027	4.742	1.625	55.524	42.457	8.267	0.1689	35.104	3.734	28.351	25.936	23.44	4.911	other	0	0	32414	1.46748	Mitchell Park Zoo	2879.46
12	Star Hope	1998	ship	Mauritius		Indian Ocean		-20.0031	57.5229	Low		http://www.mmcs-ngo.org/en/projects/artificial-reefs/map-and-history-of-the-artificial-reefs-around-mauritius.aspx	Due to local legal issues exact coordinates was not available; instead they were estimated based on a map drawing	MUS	480		12	0.000105	0.171	0.124	0.076	0.095	0.671	0.559	0.488	0.039	0.034	0.027	4.742	1.625	55.524	42.457	8.267	0.1689	35.104	3.734	28.351	25.936	23.44	4.911	other	0	0	32414	3.00744	Mitchell Park Zoo	2878.64
13	Hoi Siong	2003	fishing vessel	Mauritius		Indian Ocean		-20.4656	57.2925	Low		http://www.mmcs-ngo.org/en/projects/artificial-reefs/map-and-history-of-the-artificial-reefs-around-mauritius.aspx	Due to local legal issues exact coordinates was not available; instead they were estimated based on a map drawing	MUS	480		13	0.018769	0.134	0.111	0.066	0.068	0.65	0.551	0.437	0.036	0.032	0.026	4.752	1.685	55.753	41.441	8.268	0.1668	35.136	3.719	28.665	26.004	23.401	5.264	fishing vessel	0	0	32414	56.8894	Mitchell Park Zoo	2833.92
14	G. B. Church MV	1991	cargo ship	Canada	British Columbia	Moresby Passage		48.7221	-123.356			http://artificialreefsocietybc.ca/g-b-church.html		CAN	124	CA-BC	14	5e-05	6.28	3.651	1.116	5.164	0.811	0.664	0.437	0.299	0.251	0.225	6.485	8.051	53.583	33.208	7.892	1.5553	28.357	38.544	14.056	10.224	7.473	6.583	dry cargo vessel	0	0	32828	1349.29	Crystal Garden Conservation Center (extinct 2004)	32.6762
15	Chaudiere HMCS (DDE-235)	1992	destroyer	Canada	British Columbia	Straight of Georgia		49.6282	-123.812			http://artificialreefsocietybc.ca/chaudiere.html		CAN	124	CA-BC	15	0.00138	33.983	16.14	1.121	32.862	0.858	0.717	0.509	0.566	0.359	0.13	7.128	6.002	49.323	31.347	7.926	0.7603	24.574	39.77	17.274	9.63	-1.04	18.314	warship	0	0	32828	1453.07	Vancouver Aquarium Marine Science Ctr	60.5301
16	Columbia HMCS (DDE-260)	1996	destroyer	Canada	British Columbia	Campbell River		50.1339	-125.336			http://artificialreefsocietybc.ca/columbia.html		CAN	124	CA-BC	16	0.000211	26.178	11.603	1.063	25.115	0.854	0.706	0.48	0.438	0.291	0.132	5.279	5.075	51.51	32.049	8.212	0.9652	29.233	24.097	12.562	8.268	-0.25	12.812	warship	0	0	32828	1526.24	Vancouver Aquarium Marine Science Ctr	183.195
17	Saskatchewan HMCS (DDE-262)	1997	destroyer	Canada	British Columbia	Straight of Georgia		49.216	-123.885			http://artificialreefsocietybc.ca/saskatchewan.html		CAN	124	CA-BC	17	0.002358	22.2	15.229	6.481	15.719	0.901	0.697	0.477	0.449	0.37	0.251	6.986	6.85	50.587	32.47	7.899	0.8623	26.812	37.293	17.328	11.426	6.819	10.509	warship	0	0	32828	1408.22	Vancouver Aquarium Marine Science Ctr	54.8464
18	Cape Breton HMCS	2001	repair ship	Canada	British Columbia	Straight of Georgia		49.2147	-123.884			http://artificialreefsocietybc.ca/cape-breton.html		CAN	124	CA-BC	18	0.002358	22.2	15.229	6.481	15.719	0.901	0.697	0.477	0.449	0.37	0.251	6.986	6.85	50.587	32.47	7.899	0.8623	26.812	37.293	17.328	11.426	6.819	10.509	service vessel	0	0	32828	1408.07	Vancouver Aquarium Marine Science Ctr	54.8697
19	Annapolis HMCS (DDH-265)	2015	destroyer	Canada	British Columbia	Halkett Bay		49.4492	-123.331			http://artificialreefsocietybc.ca/annapolis.html		CAN	124	CA-BC	19	0.007291	20.822	13.839	7.231	13.591	0.822	0.73	0.523	0.45	0.388	0.291	7.009	6.604	50.222	31.995	7.905	0.7615	22.299	39.218	17.49	11.391	6.385	11.105	warship	0	0	32828	1429.63	Vancouver Aquarium Marine Science Ctr	21.2795
20	Mackenzie HMCS (DDE-261)	1995	destroyer escort	Canada	British Columbia	The Coastal Waters of Southeast Alaska and British Columbia		48.6682	-123.286			http://artificialreefsocietybc.ca/mackenzie.html		CAN	124	CA-BC	20	0.000569	12.484	5.327	2.207	10.277	0.822	0.664	0.432	0.398	0.259	0.187	6.397	8.088	53.583	33.208	7.891	1.5708	28.514	38.819	13.648	10.077	7.389	6.259	warship	0	0	32828	1342.85	Crystal Garden Conservation Center (extinct 2004)	27.3597
21	P-29	2007	patrol boat	Malta		Mediterranean sea	35	35.9878	14.3286			https://en.wikipedia.org/wiki/Maltese_patrol_boat_P29		MLT	470		21	8.1e-05	0.227	0.145	0.101	0.126	0.607	0.449	0.223	0.045	0.036	0.031	5.107	0.587	61.528	39.824	8.213	0.0918	37.776	1.707	26.574	20.512	15.14	11.434	service vessel	0	0	28918	229.598	Acquario di Genova	1041.57
22	Rozi MV	1991	tug	Malta		Mediterranean sea	36	35.9878	14.3286			https://en.wikipedia.org/wiki/MV_Rozi		MLT	470		22	8.1e-05	0.227	0.145	0.101	0.126	0.607	0.449	0.223	0.045	0.036	0.031	5.107	0.587	61.528	39.824	8.213	0.0918	37.776	1.707	26.574	20.512	15.14	11.434	service vessel	0	0	28918	229.598	Acquario di Genova	1041.57
23	Um El Faroud MV	1998	tanker	Malta		Mediterranean sea	36	35.82	14.4507			https://en.wikipedia.org/wiki/Um_El_Faroud		MLT	470		23	8.2e-05	0.212	0.141	0.097	0.115	0.646	0.47	0.215	0.044	0.035	0.03	5.105	0.594	59.508	39.04	8.212	0.0919	37.814	1.695	26.713	20.534	14.928	11.785	tanker	1	Rdumijiet ta' Malta: Ix-Xaqqa sa Wied Moqbol	28918	247.212	Acquario di Genova	1063.08
24	Fontao MFV	1991	trawler	South Africa		Indian Ocean	27	-29.7429	31.0958		2011	http://www.famouspublishing.co.za/ridge/wreck-dive-off-umhlanga/		ZAF	710		24	0.000676	1.409	0.992	0.577	0.832	0.692	0.486	0.275	0.142	0.112	0.087	4.904	1.407	54.843	39.135	8.235	0.3243	35.427	2.341	26.127	23.346	21.04	5.087	fishing vessel	0	0	26350	62.6915	Mitchell Park Zoo	9.44799	2011
25	HMNZS Canterbury (F421)	2007	frigate	New Zealand		Bay of Islands, South Pacific Ocean	38	-35.1938	174.294			https://en.wikipedia.org/wiki/HMNZS_Canterbury_(F421)		NZL	554		25	0.000303	3.793	1.01	0.369	3.424	0.596	0.543	0.473	0.203	0.115	0.066	5.365	2.769	54.107	35.319	8.262	0.2099	35.385	2.155	21.058	17.872	15.093	5.965	warship	0	0	32901	1427.53	Auckland Zoological Park	191.325
26	HMNZS Tui	1999	oceanographic ship	New Zealand		South Pacific Ocean		-35.5832	174.539			https://en.wikipedia.org/wiki/HMNZS_Tui_(1970)		NZL	554		26	0.000438	2.033	0.745	0.382	1.651	0.66	0.573	0.49	0.159	0.096	0.067	5.376	2.832	54.005	35.699	8.262	0.212	35.367	2.18	21.011	17.703	14.649	6.362	service vessel	0	0	32901	1476.12	Auckland Zoological Park	144.166
27	Waikato HMNZS	2000	frigate	New Zealand		South Pacific Ocean		-35.6528	174.544			https://en.wikipedia.org/wiki/HMNZS_Waikato_(F55)		NZL	554		27	0.000429	1.697	0.738	0.364	1.333	0.687	0.579	0.469	0.144	0.096	0.064	5.379	2.84	54.686	35.618	8.262	0.2128	35.362	2.187	20.988	17.724	14.692	6.296	warship	0	0	32901	1483.13	Auckland Zoological Park	136.505
28	HMNZS Wellington	2005	frigate	New Zealand		Fitzroy Bay	21	-41.353	174.78			https://en.wikipedia.org/wiki/HMNZS_Wellington_(F69)		NZL	554		28	0.002562	0.77	0.652	0.518	0.252	0.681	0.629	0.549	0.102	0.094	0.083	5.864	4.536	55.075	33.484	8.235	0.37	34.817	2.447	16.67	14.165	12.064	4.606	warship	1	Taputeranga	33770	1773.46	Wellington Zoo Trust	3.73856
29	Rainbow Warrior MV	1987	trawler	New Zealand		South Pacific Ocean		-34.9748	173.935			https://en.wikipedia.org/wiki/Rainbow_Warrior_(1955)		NZL	554		29	0.000291	1.251	0.682	0.313	0.938	0.584	0.535	0.461	0.126	0.091	0.058	5.355	2.721	56.506	36.929	8.261	0.209	35.398	2.127	20.959	17.799	15.011	5.948	fishing vessel	0	0	32901	1390.71	Auckland Zoological Park	224.708
30	Khramto HTMS (L-732)	2003	landing craft	Thailand		Gulf of Thailand*		12.9353	100.87	Low		http://www.navsource.org/archives/10/14/14469.htm	Coordinates estimated based on the location description in the source document	THA	764		30	0.003069	11.874	3.271	1.007	10.867	0.859	0.656	0.373	0.34	0.197	0.123	4.368	0.801	49	44.647	8.33	0.1658	31.205	12.363	32.125	29.791	27.447	4.678	warship	0	0	5133	545.864	Chiangmai Night Safari (DASTA)	675.717
31	USS Jubilant (AM-255)	2001	minesweeper	Mexico	Veracruz	Gulf of Mexico		18.8209	-95.6098	Low		http://www.navsource.org/archives/11/02255.htm	Coordinates estimated based on the location description in the source document	MEX	484		31	0.005267	5.06	2.47	0.508	4.552	0.791	0.658	0.454	0.249	0.161	0.076	4.563	1.203	53.303	41.288	8.201	0.0515	35.855	1.779	30.829	27.496	24.1	6.729	warship	0	0	21320	36.8223	Africam Safari (Africam, S. A. de C.V.)	205.59
32	The Xihwu	2006	aircraft	Canada	British Columbia	Stuart Channel		48.9357	-123.719			http://artificialreefsocietybc.ca/boeing-737.html		CAN	840	CA-BC	32	0.009373	4.977	4.977	4.977	0	0.834	0.657	0.418	0.273	0.273	0.273	6.959	7.457	52.304	33.611	7.892	1.1195	27.242	37.416	17.874	11.021	6.518	11.356	land item	0	0	32828	1375.79	Vancouver Aquarium Marine Science Ctr	58.5878
33	NRP Oliveira E Carmo (F489)	2012	corvette	Portugal		North Atlantic Ocean	26-32	37.1111	-8.57532	Low		http://www.oceanrevival.org/en/projecto/local-mergulho.html	Coordinates estimated based on the location description in the source document	PRT	620		33	0.002707	6.265	3.394	0.477	5.788	0.557	0.463	0.256	0.301	0.204	0.079	5.555	2.09	62.41	39.623	8.165	0.1375	36.236	1.308	21.311	17.928	14.843	6.468	warship	0	0	31299	1513.9	ZOOMARINE - Mundo Aquatico S.A.	24.412
34	NRP Zambeze (P1147)	2012	patrol boat	Portugal		North Atlantic Ocean	26-33	37.1135	-8.57567	Low		http://www.oceanrevival.org/en/projecto/local-mergulho.html	Coordinates estimated based on the location description in the source document	PRT	620		34	0.002707	6.265	3.394	0.477	5.788	0.557	0.463	0.256	0.301	0.204	0.079	5.555	2.09	62.41	39.623	8.165	0.1375	36.236	1.308	21.311	17.928	14.843	6.468	service vessel	0	0	31299	1513.64	ZOOMARINE - Mundo Aquatico S.A.	24.4258
35	Almeida Carvalho	2013	hydrographic ship	Portugal		North Atlantic Ocean	26-34	37.1084	-8.57635	Low		http://www.oceanrevival.org/en/projecto/local-mergulho.html	Coordinates estimated based on the location description in the source document	PRT	620		35	0.002707	6.265	3.394	0.477	5.788	0.557	0.463	0.256	0.301	0.204	0.079	5.555	2.09	62.41	39.623	8.165	0.1375	36.236	1.308	21.311	17.928	14.843	6.468	service vessel	0	0	31299	1514.22	ZOOMARINE - Mundo Aquatico S.A.	24.5258
36	Hermenegildo Capelo	2013	frigate	Portugal		North Atlantic Ocean	26-35	37.1056	-8.57635	Low		http://www.oceanrevival.org/en/projecto/local-mergulho.html	Coordinates estimated based on the location description in the source document	PRT	620		36	0.002707	6.265	3.394	0.477	5.788	0.557	0.463	0.256	0.301	0.204	0.079	5.555	2.09	62.41	39.623	8.165	0.1375	36.236	1.308	21.311	17.928	14.843	6.468	warship	0	0	31299	1514.52	ZOOMARINE - Mundo Aquatico S.A.	24.5522
37	Beyond	2000	sailboat	USA	New York	North Atlantic Ocean		40.5358	-73.6556		2006	http://www.aquaexplorers.com/artificialreefprogramny.htm		USA	840	US-NY	37	0.004049	14.484	7.863	3.383	11.101	0.686	0.609	0.479	0.368	0.297	0.225	6.346	2.041	50.643	32.059	7.941	0.6552	30.335	2.256	23.207	13.243	3.999	19.208	other	1	Waters off New Jersey	6565	356.643	New York Aquarium	27.5524	2006
38	Peregrine	2002	ship	USA	New York	North Atlantic Ocean		40.6335	-73.2394		2006	http://www.aquaexplorers.com/artificialreefprogramny.htm		USA	840	US-NY	38	0.004903	24.782	12.549	2.513	22.269	0.638	0.567	0.435	0.447	0.325	0.196	6.316	1.906	51.243	32.808	7.977	0.6154	30.9	2.247	23.421	12.897	3.232	20.189	other	1	Waters off New Jersey	6565	390.792	State University At Stonybrook	32.4224	2006
39	The Boat	2002	ship	USA	New York	North Atlantic Ocean		40.7234	-72.7776		2006	http://www.aquaexplorers.com/artificialreefprogramny.htm	Moriches Artificial Reef	USA	840	US-NY	39	0.001939	5.732	3.276	2.157	3.575	0.66	0.559	0.443	0.27	0.213	0.179	6.275	1.83	49.951	32.823	8.012	0.5894	30.936	2.282	21.985	12.586	3.537	18.448	other	1	Mid-Atlantic Coastal Waters Area	6565	429.173	Long Island Aquarium and Exhibition Center	23.8597	2006
40	Hancock Barge	2003	barge	USA	New York	North Atlantic Ocean		40.536	-73.6578		2006	http://www.aquaexplorers.com/artificialreefprogramny.htm		USA	840	US-NY	40	0.004049	14.484	7.863	3.383	11.101	0.686	0.609	0.479	0.368	0.297	0.225	6.346	2.041	50.643	32.059	7.941	0.6552	30.335	2.256	23.207	13.243	3.999	19.208	service vessel	1	Waters off New Jersey	6565	356.452	New York Aquarium	27.3616	2006
41	Sam Berman MV	1987	tanker	USA	New York	North Atlantic Ocean		40.0644	-73.4118		2006	http://www.aquaexplorers.com/artificialreefprogramny.htm		USA	840	US-NY	41	0.000362	2.068	1.35	0.77	1.298	0.698	0.591	0.479	0.171	0.136	0.107	6.288	1.548	51.62	32.789	8.013	0.4758	31.779	1.864	23.44	13.669	5.22	18.22	tanker	1	Waters off New Jersey	6565	385.997	Jenkinson's Aquarium	53.3889	2006
42	Cape Fear MFV (655734)	2000	trawler	USA	New York	North Atlantic Ocean		40.7249	-72.7726		2006	http://www.aquaexplorers.com/gpsnynjartificialreef.pdf	Moriches Artificial Reef	USA	840	US-NY	42	0.001939	5.732	3.276	2.157	3.575	0.66	0.559	0.443	0.27	0.213	0.179	6.275	1.83	49.951	32.823	8.012	0.5894	30.936	2.282	21.985	12.586	3.537	18.448	fishing vessel	1	Mid-Atlantic Coastal Waters Area	6565	429.592	Long Island Aquarium and Exhibition Center	23.5256	2006
43	Steel Barge No.335	1996	barge	USA	New York	North Atlantic Ocean		40.7253	-72.7717		2006	http://www.aquaexplorers.com/gpsnynjartificialreef.pdf	Moriches Artificial Reef	USA	840	US-NY	43	0.001939	5.732	3.276	2.157	3.575	0.66	0.559	0.443	0.27	0.213	0.179	6.275	1.83	49.951	32.823	8.012	0.5894	30.936	2.282	21.985	12.586	3.537	18.448	service vessel	1	Mid-Atlantic Coastal Waters Area	6565	429.66	Long Island Aquarium and Exhibition Center	23.4544	2006
44	Captain Sam MFV	1998	trawler	USA	New York	North Atlantic Ocean		40.7251	-72.7733		2006	http://www.aquaexplorers.com/gpsnynjartificialreef.pdf	Moriches Artificial Reef	USA	840	US-NY	44	0.001939	5.732	3.276	2.157	3.575	0.66	0.559	0.443	0.27	0.213	0.179	6.275	1.83	49.951	32.823	8.012	0.5894	30.936	2.282	21.985	12.586	3.537	18.448	fishing vessel	1	Mid-Atlantic Coastal Waters Area	6565	429.532	Long Island Aquarium and Exhibition Center	23.5326	2006
45	Niagara Falls MFV	1998	trawler	USA	New York	North Atlantic Ocean		40.7251	-72.7743		2006	http://www.aquaexplorers.com/gpsnynjartificialreef.pdf	Moriches Artificial Reef	USA	840	US-NY	45	0.001939	5.732	3.276	2.157	3.575	0.66	0.559	0.443	0.27	0.213	0.179	6.275	1.83	49.951	32.823	8.012	0.5894	30.936	2.282	21.985	12.586	3.537	18.448	fishing vessel	1	Mid-Atlantic Coastal Waters Area	6565	429.442	Long Island Aquarium and Exhibition Center	23.5698	2006
46	St. George MFV	1999	trawler	USA	New York	North Atlantic Ocean		40.724	-72.774		2006	http://www.aquaexplorers.com/gpsnynjartificialreef.pdf	Moriches Artificial Reef	USA	840	US-NY	46	0.001939	5.732	3.276	2.157	3.575	0.66	0.559	0.443	0.27	0.213	0.179	6.275	1.83	49.951	32.823	8.012	0.5894	30.936	2.282	21.985	12.586	3.537	18.448	fishing vessel	1	Mid-Atlantic Coastal Waters Area	6565	429.477	Long Island Aquarium and Exhibition Center	23.6709	2006
47	Two Friends MFV	2001	trawler	USA	New York	North Atlantic Ocean		40.7247	-72.775		2006	http://www.aquaexplorers.com/artificialreefprogramny.htm	Moriches Artificial Reef	USA	840	US-NY	47	0.001939	5.732	3.276	2.157	3.575	0.66	0.559	0.443	0.27	0.213	0.179	6.275	1.83	49.951	32.823	8.012	0.5894	30.936	2.282	21.985	12.586	3.537	18.448	fishing vessel	1	Mid-Atlantic Coastal Waters Area	6565	429.385	Long Island Aquarium and Exhibition Center	23.6378	2006
48	Ana Palmira MFV	2002	trawler	USA	New York	North Atlantic Ocean		40.7252	-72.7766		2006	http://www.aquaexplorers.com/artificialreefprogramny.htm	Moriches Artificial Reef	USA	840	US-NY	48	0.001939	5.732	3.276	2.157	3.575	0.66	0.559	0.443	0.27	0.213	0.179	6.275	1.83	49.951	32.823	8.012	0.5894	30.936	2.282	21.985	12.586	3.537	18.448	fishing vessel	1	Mid-Atlantic Coastal Waters Area	6565	429.249	Long Island Aquarium and Exhibition Center	23.6367	2006
49	Connie F.	2001	fishing vessel	USA	New York	North Atlantic Ocean		40.6333	-73.2415		2006	http://www.aquaexplorers.com/artificialreefprogramny.htm		USA	840	US-NY	49	0.004903	24.782	12.549	2.513	22.269	0.638	0.567	0.435	0.447	0.325	0.196	6.316	1.906	51.243	32.808	7.977	0.6154	30.9	2.247	23.421	12.897	3.232	20.189	fishing vessel	1	Waters off New Jersey	6565	390.616	State University At Stonybrook	32.4966	2006
50	Hancock	2003	barge	USA	New York	North Atlantic Ocean		40.536	-73.6578		2006	http://www.aquaexplorers.com/artificialreefprogramny.htm		USA	840	US-NY	50	0.004049	14.484	7.863	3.383	11.101	0.686	0.609	0.479	0.368	0.297	0.225	6.346	2.041	50.643	32.059	7.941	0.6552	30.335	2.256	23.207	13.243	3.999	19.208	service vessel	1	Waters off New Jersey	6565	356.452	New York Aquarium	27.3616	2006
51	Mary N	2003	dredge	USA	New York	North Atlantic Ocean		40.5999	-73.2154		2006	http://www.aquaexplorers.com/artificialreefprogramny.htm		USA	840	US-NY	51	0.004903	24.782	12.549	2.513	22.269	0.638	0.567	0.435	0.447	0.325	0.196	6.316	1.906	51.243	32.808	7.977	0.6154	30.9	2.247	23.421	12.897	3.232	20.189	special purpose vessel	1	Waters off New Jersey	6565	393.099	State University At Stonybrook	35.5146	2006
52	Alec N	2003	dredge	USA	New York	North Atlantic Ocean		40.5994	-73.2168		2006	http://www.aquaexplorers.com/artificialreefprogramny.htm		USA	840	US-NY	52	0.004903	24.782	12.549	2.513	22.269	0.638	0.567	0.435	0.447	0.325	0.196	6.316	1.906	51.243	32.808	7.977	0.6154	30.9	2.247	23.421	12.897	3.232	20.189	special purpose vessel	1	Waters off New Jersey	6565	392.984	State University At Stonybrook	35.6033	2006
53	J. J.	2003	tug	USA	New York	North Atlantic Ocean		40.7246	-72.7746		2006	http://www.aquaexplorers.com/artificialreefprogramny.htm	Moriches Artificial Reef	USA	840	US-NY	53	0.001939	5.732	3.276	2.157	3.575	0.66	0.559	0.443	0.27	0.213	0.179	6.275	1.83	49.951	32.823	8.012	0.5894	30.936	2.282	21.985	12.586	3.537	18.448	service vessel	1	Mid-Atlantic Coastal Waters Area	6565	429.426	Long Island Aquarium and Exhibition Center	23.6301	2006
54	Unnamed	2001	barge	USA	New York	North Atlantic Ocean		40.7245	-72.7721		2006	http://www.aquaexplorers.com/artificialreefprogramny.htm	Moriches Artificial Reef	USA	840	US-NY	54	0.001939	5.732	3.276	2.157	3.575	0.66	0.559	0.443	0.27	0.213	0.179	6.275	1.83	49.951	32.823	8.012	0.5894	30.936	2.282	21.985	12.586	3.537	18.448	service vessel	1	Mid-Atlantic Coastal Waters Area	6565	429.631	Long Island Aquarium and Exhibition Center	23.5544	2006
55	Unnamed		shrimp boat	USA	Mississippi	Gulf of Mexico	4	30.2025	-89.0818		2015	http://www.dmr.state.ms.us/index.php/marine-fisheries/artificial-reef/74-offshore-reefs		USA	840	US-MS	55	0.012566	9.749	8.131	5.965	3.784	0.619	0.497	0.339	0.349	0.327	0.29	5.108	0.972	52.874	38.874	8.064	0.2994	30.446	2.095	30.73	23.258	15.172	15.558	fishing vessel	0	0	35281	186.934	Audubon Aquarium of the Americas	98.8461	2015
56	Barge 1		barge	USA	Mississippi	Gulf of Mexico	19	30.0663	-88.6089		2015	http://www.dmr.state.ms.us/index.php/marine-fisheries/artificial-reef/74-offshore-reefs		USA	840	US-MS	56	0.003123	5.148	3.158	1.816	3.332	0.574	0.479	0.357	0.242	0.206	0.163	5.072	0.907	54.953	39.575	8.065	0.28	32.016	2.058	30.516	23.731	16.39	14.126	service vessel	0	0	35281	199.905	Audubon Aquarium of the Americas	141.101	2015
57	Barge B		barge	USA	Mississippi	Gulf of Mexico	20	30.0641	-88.6077		2015	http://www.dmr.state.ms.us/index.php/marine-fisheries/artificial-reef/74-offshore-reefs		USA	840	US-MS	57	0.003123	5.148	3.158	1.816	3.332	0.574	0.479	0.357	0.242	0.206	0.163	5.072	0.907	54.953	39.575	8.065	0.28	32.016	2.058	30.516	23.731	16.39	14.126	service vessel	0	0	35281	199.79	Audubon Aquarium of the Americas	141.191	2015
58	Barge 2		barge	USA	Mississippi	Gulf of Mexico	20	30.0632	-88.6143		2015	http://www.dmr.state.ms.us/index.php/marine-fisheries/artificial-reef/74-offshore-reefs		USA	840	US-MS	58	0.003123	5.148	3.158	1.816	3.332	0.574	0.479	0.357	0.242	0.206	0.163	5.072	0.907	54.953	39.575	8.065	0.28	32.016	2.058	30.516	23.731	16.39	14.126	service vessel	0	0	35281	199.301	Audubon Aquarium of the Americas	140.551	2015
59	Boxcar Barge	1986	barge	USA	Mississippi	Gulf of Mexico	21	30.0529	-88.6112		2015	http://www.dmr.state.ms.us/index.php/marine-fisheries/artificial-reef/74-offshore-reefs		USA	840	US-MS	59	0.003123	5.148	3.158	1.816	3.332	0.574	0.479	0.357	0.242	0.206	0.163	5.072	0.907	54.953	39.575	8.065	0.28	32.016	2.058	30.516	23.731	16.39	14.126	service vessel	0	0	35281	198.633	Audubon Aquarium of the Americas	140.759	2015
60	Skimmer Barge	1998	barge	USA	Mississippi	Gulf of Mexico	20	30.0624	-88.6133		2015	http://www.dmr.state.ms.us/index.php/marine-fisheries/artificial-reef/74-offshore-reefs		USA	840	US-MS	60	0.003123	5.148	3.158	1.816	3.332	0.574	0.479	0.357	0.242	0.206	0.163	5.072	0.907	54.953	39.575	8.065	0.28	32.016	2.058	30.516	23.731	16.39	14.126	service vessel	0	0	35281	199.301	Audubon Aquarium of the Americas	140.645	2015
61	Elsie M.	2008	boat	USA	Mississippi	Gulf of Mexico	21	30.0531	-88.6156		2015	http://www.dmr.state.ms.us/index.php/marine-fisheries/artificial-reef/74-offshore-reefs		USA	840	US-MS	61	0.003123	5.148	3.158	1.816	3.332	0.574	0.479	0.357	0.242	0.206	0.163	5.072	0.907	54.953	39.575	8.065	0.28	32.016	2.058	30.516	23.731	16.39	14.126	service vessel	0	0	35281	198.372	Audubon Aquarium of the Americas	140.339	2015
62	Ole Faithful	2010	shrimp boat	USA	Mississippi	Gulf of Mexico	21	30.0546	-88.6081		2015	http://www.dmr.state.ms.us/index.php/marine-fisheries/artificial-reef/74-offshore-reefs		USA	840	US-MS	62	0.003123	5.148	3.158	1.816	3.332	0.574	0.479	0.357	0.242	0.206	0.163	5.072	0.907	54.953	39.575	8.065	0.28	32.016	2.058	30.516	23.731	16.39	14.126	fishing vessel	0	0	35281	198.969	Audubon Aquarium of the Americas	141.07	2015
63	Adeline	2002	barge	USA	Mississippi	Gulf of Mexico	18	30.0832	-88.5486		2015	http://www.dmr.state.ms.us/index.php/marine-fisheries/artificial-reef/74-offshore-reefs		USA	840	US-MS	63	0.002869	5.108	2.907	1.748	3.36	0.58	0.48	0.358	0.236	0.199	0.161	5.072	0.893	55.096	39.702	8.065	0.277	32.175	2.054	30.466	23.733	16.525	13.941	service vessel	0	0	35281	205.144	Audubon Aquarium of the Americas	147.055	2015
64	Captain Kevin	2006	shrimp boat	USA	Mississippi	Gulf of Mexico	18	30.0849	-88.5582		2015	http://www.dmr.state.ms.us/index.php/marine-fisheries/artificial-reef/74-offshore-reefs		USA	840	US-MS	64	0.005154	5.971	4.304	2.996	2.975	0.572	0.475	0.345	0.272	0.243	0.21	5.087	0.894	55.57	39.642	8.063	0.2796	32.051	2.064	30.409	23.453	15.881	14.528	fishing vessel	0	0	35281	204.675	Audubon Aquarium of the Americas	146.152	2015
65	Unnamed	2007	fireboat	USA	Mississippi	Gulf of Mexico	18	30.0893	-88.5492		2015	http://www.dmr.state.ms.us/index.php/marine-fisheries/artificial-reef/74-offshore-reefs		USA	840	US-MS	65	0.005154	5.971	4.304	2.996	2.975	0.572	0.475	0.345	0.272	0.243	0.21	5.087	0.894	55.57	39.642	8.063	0.2796	32.051	2.064	30.409	23.453	15.881	14.528	service vessel	0	0	35281	205.613	Audubon Aquarium of the Americas	147.063	2015
66	St. Elmo	2008	shrimp boat	USA	Mississippi	Gulf of Mexico	19	30.0804	-88.5546		2015	http://www.dmr.state.ms.us/index.php/marine-fisheries/artificial-reef/74-offshore-reefs		USA	840	US-MS	66	0.002869	5.108	2.907	1.748	3.36	0.58	0.48	0.358	0.236	0.199	0.161	5.072	0.893	55.096	39.702	8.065	0.277	32.175	2.054	30.466	23.733	16.525	13.941	fishing vessel	0	0	35281	204.531	Audubon Aquarium of the Americas	146.455	2015
67	Chevron	2009	steel hull vessel	USA	Mississippi	Gulf of Mexico	14	30.1656	-88.7501		2015	http://www.dmr.state.ms.us/index.php/marine-fisheries/artificial-reef/74-offshore-reefs		USA	840	US-MS	67	0.006413	9.251	4.993	3.131	6.12	0.574	0.472	0.342	0.325	0.259	0.212	5.089	0.934	54.742	39.543	8.064	0.2885	31.489	2.075	30.683	23.459	15.598	15.085	other	0	0	35281	200.1	Audubon Aquarium of the Americas	129.053	2015
68	Ship Island C	1987	barge	USA	Mississippi	Gulf of Mexico	10	30.1704	-88.8984		2015	http://www.dmr.state.ms.us/index.php/marine-fisheries/artificial-reef/74-offshore-reefs		USA	840	US-MS	68	0.010517	8.338	6.582	4.91	3.428	0.59	0.484	0.334	0.329	0.299	0.267	5.106	0.948	54.145	39.185	8.063	0.294	31.116	2.089	30.613	23.302	15.41	15.203	service vessel	0	0	35281	192.554	Audubon Aquarium of the Americas	115.135	2015
69	Ship Island A	1987	barge	USA	Mississippi	Gulf of Mexico	10	30.1692	-88.9001		2015	http://www.dmr.state.ms.us/index.php/marine-fisheries/artificial-reef/74-offshore-reefs		USA	840	US-MS	69	0.010517	8.338	6.582	4.91	3.428	0.59	0.484	0.334	0.329	0.299	0.267	5.106	0.948	54.145	39.185	8.063	0.294	31.116	2.089	30.613	23.302	15.41	15.203	service vessel	0	0	35281	192.353	Audubon Aquarium of the Americas	114.942	2015
70	Gulf States	2002	barge	USA	Mississippi	Gulf of Mexico	9	30.1744	-88.9006		2015	http://www.dmr.state.ms.us/index.php/marine-fisheries/artificial-reef/74-offshore-reefs		USA	840	US-MS	70	0.010517	8.338	6.582	4.91	3.428	0.59	0.484	0.334	0.329	0.299	0.267	5.106	0.948	54.145	39.185	8.063	0.294	31.116	2.089	30.613	23.302	15.41	15.203	service vessel	0	0	35281	192.811	Audubon Aquarium of the Americas	115.019	2015
71	Unnamed	2003	barge	USA	Mississippi	Gulf of Mexico	9	30.1739	-88.8971		2015	http://www.dmr.state.ms.us/index.php/marine-fisheries/artificial-reef/74-offshore-reefs		USA	840	US-MS	71	0.010517	8.338	6.582	4.91	3.428	0.59	0.484	0.334	0.329	0.299	0.267	5.106	0.948	54.145	39.185	8.063	0.294	31.116	2.089	30.613	23.302	15.41	15.203	service vessel	0	0	35281	192.948	Audubon Aquarium of the Americas	115.334	2015
72	Unnamed		barge	USA	Mississippi	Gulf of Mexico	12	30.1822	-88.8339		2015	http://www.dmr.state.ms.us/index.php/marine-fisheries/artificial-reef/74-offshore-reefs		USA	840	US-MS	72	0.010517	8.338	6.582	4.91	3.428	0.59	0.484	0.334	0.329	0.299	0.267	5.106	0.948	54.145	39.185	8.063	0.294	31.116	2.089	30.613	23.302	15.41	15.203	service vessel	0	0	35281	197.026	Audubon Aquarium of the Americas	121.485	2015
73	Hancock		barge	USA	Mississippi	Gulf of Mexico	12	30.1818	-88.8416		2015	http://www.dmr.state.ms.us/index.php/marine-fisheries/artificial-reef/74-offshore-reefs		USA	840	US-MS	73	0.010517	8.338	6.582	4.91	3.428	0.59	0.484	0.334	0.329	0.299	0.267	5.106	0.948	54.145	39.185	8.063	0.294	31.116	2.089	30.613	23.302	15.41	15.203	service vessel	0	0	35281	196.573	Audubon Aquarium of the Americas	120.744	2015
74	Squash Channel B		barge	USA	Mississippi	Gulf of Mexico	12	30.1778	-88.8369		2015	http://www.dmr.state.ms.us/index.php/marine-fisheries/artificial-reef/74-offshore-reefs		USA	840	US-MS	74	0.010517	8.338	6.582	4.91	3.428	0.59	0.484	0.334	0.329	0.299	0.267	5.106	0.948	54.145	39.185	8.063	0.294	31.116	2.089	30.613	23.302	15.41	15.203	service vessel	0	0	35281	196.456	Audubon Aquarium of the Americas	121.097	2015
75	Harrison County C		barge	USA	Mississippi	Gulf of Mexico	12	30.1758	-88.8407		2015	http://www.dmr.state.ms.us/index.php/marine-fisheries/artificial-reef/74-offshore-reefs		USA	840	US-MS	75	0.010517	8.338	6.582	4.91	3.428	0.59	0.484	0.334	0.329	0.299	0.267	5.106	0.948	54.145	39.185	8.063	0.294	31.116	2.089	30.613	23.302	15.41	15.203	service vessel	0	0	35281	196.064	Audubon Aquarium of the Americas	120.692	2015
76	Leo	1990	tug	USA	Mississippi	Gulf of Mexico	19	30.0333	-88.6942		2015	http://www.dmr.state.ms.us/index.php/marine-fisheries/artificial-reef/74-offshore-reefs		USA	840	US-MS	76	0.004171	6.916	3.702	2.189	4.727	0.569	0.476	0.358	0.285	0.224	0.18	5.073	0.92	54.21	39.722	8.065	0.2829	31.817	2.061	30.616	23.611	16.023	14.593	service vessel	0	0	35281	191.792	Audubon Aquarium of the Americas	132.629	2015
77	Jumbo	1986	barge	USA	Mississippi	Gulf of Mexico	41	29.6145	-88.41		2015	http://www.dmr.state.ms.us/index.php/marine-fisheries/artificial-reef/74-offshore-reefs		USA	840	US-MS	77	0.001041	3.536	1.82	0.677	2.859	0.661	0.55	0.434	0.187	0.144	0.095	4.995	0.863	54.787	39.601	8.071	0.2582	32.988	1.993	30.28	24.481	18.566	11.714	service vessel	0	0	35281	180.95	Audubon Aquarium of the Americas	164.358	2015
78	Unnamed	1987	barge	USA	Mississippi	Gulf of Mexico	41	29.6228	-88.3965		2015	http://www.dmr.state.ms.us/index.php/marine-fisheries/artificial-reef/74-offshore-reefs		USA	840	US-MS	78	0.001041	3.536	1.82	0.677	2.859	0.661	0.55	0.434	0.187	0.144	0.095	4.995	0.863	54.787	39.601	8.071	0.2582	32.988	1.993	30.28	24.481	18.566	11.714	service vessel	0	0	35281	182.55	Audubon Aquarium of the Americas	165.412	2015
79	Grantee	1987	tug	USA	Mississippi	Gulf of Mexico	40	29.6217	-88.4047		2015	http://www.dmr.state.ms.us/index.php/marine-fisheries/artificial-reef/74-offshore-reefs		USA	840	US-MS	79	0.001041	3.536	1.82	0.677	2.859	0.661	0.55	0.434	0.187	0.144	0.095	4.995	0.863	54.787	39.601	8.071	0.2582	32.988	1.993	30.28	24.481	18.566	11.714	service vessel	0	0	35281	181.826	Audubon Aquarium of the Americas	164.671	2015
80	Von Rosenburg	2000	steel hull vessel	USA	Mississippi	Gulf of Mexico	41	29.6245	-88.3936		2015	http://www.dmr.state.ms.us/index.php/marine-fisheries/artificial-reef/74-offshore-reefs		USA	840	US-MS	80	0.001041	3.536	1.82	0.677	2.859	0.661	0.55	0.434	0.187	0.144	0.095	4.995	0.863	54.787	39.601	8.071	0.2582	32.988	1.993	30.28	24.481	18.566	11.714	other	0	0	35281	182.887	Audubon Aquarium of the Americas	165.643	2015
81	Ladnier		barge	USA	Mississippi	Gulf of Mexico	14	30.0462	-88.7657		2015	http://www.dmr.state.ms.us/index.php/marine-fisheries/artificial-reef/74-offshore-reefs		USA	840	US-MS	81	0.0064	7.949	4.765	3.011	4.938	0.566	0.473	0.354	0.311	0.256	0.214	5.074	0.933	53.79	39.256	8.066	0.2857	31.578	2.065	30.648	23.415	15.534	15.114	service vessel	0	0	35281	188.593	Audubon Aquarium of the Americas	125.852	2015
82	Cat Island	1994	barge	USA	Mississippi	Gulf of Mexico	14	30.035	-88.7592		2015	http://www.dmr.state.ms.us/index.php/marine-fisheries/artificial-reef/74-offshore-reefs		USA	840	US-MS	82	0.0064	7.949	4.765	3.011	4.938	0.566	0.473	0.354	0.311	0.256	0.214	5.074	0.933	53.79	39.256	8.066	0.2857	31.578	2.065	30.648	23.415	15.534	15.114	service vessel	0	0	35281	188	Audubon Aquarium of the Americas	126.384	2015
83	Unnamed	1994	shrimp boat	USA	Mississippi	Gulf of Mexico	14	30.0326	-88.7583		2015	http://www.dmr.state.ms.us/index.php/marine-fisheries/artificial-reef/74-offshore-reefs		USA	840	US-MS	83	0.0064	7.949	4.765	3.011	4.938	0.566	0.473	0.354	0.311	0.256	0.214	5.074	0.933	53.79	39.256	8.066	0.2857	31.578	2.065	30.648	23.415	15.534	15.114	fishing vessel	0	0	35281	187.839	Audubon Aquarium of the Americas	126.45	2015
84	Unnamed	2003	armored personnel carrier	USA	Mississippi	Gulf of Mexico	13	30.0238	-88.7672		2015	http://www.dmr.state.ms.us/index.php/marine-fisheries/artificial-reef/74-offshore-reefs		USA	840	US-MS	84	0.0064	7.949	4.765	3.011	4.938	0.566	0.473	0.354	0.311	0.256	0.214	5.074	0.933	53.79	39.256	8.066	0.2857	31.578	2.065	30.648	23.415	15.534	15.114	warship	0	0	35281	186.553	Audubon Aquarium of the Americas	125.538	2015
85	Frank Taylor	2009	shrimp boat	USA	Mississippi	Gulf of Mexico	14	30.0481	-88.758		2015	http://www.dmr.state.ms.us/index.php/marine-fisheries/artificial-reef/74-offshore-reefs		USA	840	US-MS	85	0.0064	7.949	4.765	3.011	4.938	0.566	0.473	0.354	0.311	0.256	0.214	5.074	0.933	53.79	39.256	8.066	0.2857	31.578	2.065	30.648	23.415	15.534	15.114	fishing vessel	0	0	35281	189.214	Audubon Aquarium of the Americas	126.603	2015
86	Matthews	2009	barge	USA	Mississippi	Gulf of Mexico	14	30.0253	-88.765		2015	http://www.dmr.state.ms.us/index.php/marine-fisheries/artificial-reef/74-offshore-reefs		USA	840	US-MS	86	0.0064	7.949	4.765	3.011	4.938	0.566	0.473	0.354	0.311	0.256	0.214	5.074	0.933	53.79	39.256	8.066	0.2857	31.578	2.065	30.648	23.415	15.534	15.114	service vessel	0	0	35281	186.809	Audubon Aquarium of the Americas	125.758	2015
87	Borries A	1996	barge	USA	Mississippi	Gulf of Mexico	24	30.0324	-88.5209		2015	http://www.dmr.state.ms.us/index.php/marine-fisheries/artificial-reef/74-offshore-reefs		USA	840	US-MS	87	0.002869	5.108	2.907	1.748	3.36	0.58	0.48	0.358	0.236	0.199	0.161	5.072	0.893	55.096	39.702	8.065	0.277	32.175	2.054	30.466	23.733	16.525	13.941	service vessel	0	0	35281	202.813	Audubon Aquarium of the Americas	149.311	2015
88	South Hampton	2001	steel hull vessel	USA	Mississippi	Gulf of Mexico	27	29.9973	-88.5019		2015	http://www.dmr.state.ms.us/index.php/marine-fisheries/artificial-reef/74-offshore-reefs		USA	840	US-MS	88	0.002184	4.089	2.267	1.201	2.888	0.593	0.495	0.389	0.223	0.175	0.13	5.057	0.893	55.217	39.628	8.066	0.2744	32.288	2.043	30.428	23.956	16.982	13.446	other	0	0	35281	201.291	Audubon Aquarium of the Americas	150.986	2015
89	Gwen Tide	2003	steel hull vessel	USA	Mississippi	Gulf of Mexico	27	29.9928	-88.5312		2015	http://www.dmr.state.ms.us/index.php/marine-fisheries/artificial-reef/74-offshore-reefs		USA	840	US-MS	89	0.002184	4.089	2.267	1.201	2.888	0.593	0.495	0.389	0.223	0.175	0.13	5.057	0.893	55.217	39.628	8.066	0.2744	32.288	2.043	30.428	23.956	16.982	13.446	other	0	0	35281	198.951	Audubon Aquarium of the Americas	148.145	2015
90	Kay Eckstein	2005	steel hull vessel	USA	Mississippi	Gulf of Mexico	28	29.9922	-88.4949		2015	http://www.dmr.state.ms.us/index.php/marine-fisheries/artificial-reef/74-offshore-reefs		USA	840	US-MS	90	0.001922	3.864	2.032	0.97	2.894	0.601	0.495	0.391	0.206	0.165	0.117	5.056	0.879	55.312	39.506	8.066	0.2714	32.427	2.039	30.361	24.011	17.165	13.196	other	0	0	35281	201.359	Audubon Aquarium of the Americas	151.641	2015
91	Jo Curtis-Mary Landry	2006	shrimp boat	USA	Mississippi	Gulf of Mexico	21	30.0576	-88.5365		2015	http://www.dmr.state.ms.us/index.php/marine-fisheries/artificial-reef/74-offshore-reefs		USA	840	US-MS	91	0.002869	5.108	2.907	1.748	3.36	0.58	0.48	0.358	0.236	0.199	0.161	5.072	0.893	55.096	39.702	8.065	0.277	32.175	2.054	30.466	23.733	16.525	13.941	fishing vessel	0	0	35281	203.831	Audubon Aquarium of the Americas	147.988	2015
92	Gerald Corcoran	2006	tug	USA	Mississippi	Gulf of Mexico	27	29.9922	-88.5104		2015	http://www.dmr.state.ms.us/index.php/marine-fisheries/artificial-reef/74-offshore-reefs		USA	840	US-MS	92	0.002184	4.089	2.267	1.201	2.888	0.593	0.495	0.389	0.223	0.175	0.13	5.057	0.893	55.217	39.628	8.066	0.2744	32.288	2.043	30.428	23.956	16.982	13.446	service vessel	0	0	35281	200.311	Audubon Aquarium of the Americas	150.15	2015
93	Tuan Phuong	2006	shrimp boat	USA	Mississippi	Gulf of Mexico	23	30.0363	-88.5225		2015	http://www.dmr.state.ms.us/index.php/marine-fisheries/artificial-reef/74-offshore-reefs		USA	840	US-MS	93	0.002869	5.108	2.907	1.748	3.36	0.58	0.48	0.358	0.236	0.199	0.161	5.072	0.893	55.096	39.702	8.065	0.277	32.175	2.054	30.466	23.733	16.525	13.941	fishing vessel	0	0	35281	203.017	Audubon Aquarium of the Americas	149.174	2015
94	St. John	2006	shrimp boat	USA	Mississippi	Gulf of Mexico	27	30.0065	-88.515		2015	http://www.dmr.state.ms.us/index.php/marine-fisheries/artificial-reef/74-offshore-reefs		USA	840	US-MS	94	0.002869	5.108	2.907	1.748	3.36	0.58	0.48	0.358	0.236	0.199	0.161	5.072	0.893	55.096	39.702	8.065	0.277	32.175	2.054	30.466	23.733	16.525	13.941	fishing vessel	0	0	35281	201.132	Audubon Aquarium of the Americas	149.751	2015
95	Tiger Shark	2009	shrimp boat	USA	Mississippi	Gulf of Mexico	27	30.0048	-88.4952		2015	http://www.dmr.state.ms.us/index.php/marine-fisheries/artificial-reef/74-offshore-reefs		USA	840	US-MS	95	0.00277	4.588	2.746	1.819	2.769	0.589	0.484	0.368	0.232	0.194	0.161	5.071	0.879	54.965	39.56	8.064	0.274	32.299	2.049	30.368	23.701	16.58	13.788	fishing vessel	0	0	35281	202.328	Audubon Aquarium of the Americas	151.652	2015
96	Great Wicomico	2009	steel hull vessel	USA	Mississippi	Gulf of Mexico	27	29.9964	-88.4983		2015	http://www.dmr.state.ms.us/index.php/marine-fisheries/artificial-reef/74-offshore-reefs		USA	840	US-MS	96	0.001922	3.864	2.032	0.97	2.894	0.601	0.495	0.391	0.206	0.165	0.117	5.056	0.879	55.312	39.506	8.066	0.2714	32.427	2.039	30.361	24.011	17.165	13.196	other	0	0	35281	201.461	Audubon Aquarium of the Americas	151.329	2015
97	Southern Star	2010	shrimp boat	USA	Mississippi	Gulf of Mexico	24	30.0347	-88.5154		2015	http://www.dmr.state.ms.us/index.php/marine-fisheries/artificial-reef/74-offshore-reefs		USA	840	US-MS	97	0.002869	5.108	2.907	1.748	3.36	0.58	0.48	0.358	0.236	0.199	0.161	5.072	0.893	55.096	39.702	8.065	0.277	32.175	2.054	30.466	23.733	16.525	13.941	fishing vessel	0	0	35281	203.364	Audubon Aquarium of the Americas	149.855	2015
98	Captain Le	2014	shrimp boat	USA	Mississippi	Gulf of Mexico	21	30.0485	-88.5203		2015	http://www.dmr.state.ms.us/index.php/marine-fisheries/artificial-reef/74-offshore-reefs		USA	840	US-MS	98	0.002869	5.108	2.907	1.748	3.36	0.58	0.48	0.358	0.236	0.199	0.161	5.072	0.893	55.096	39.702	8.065	0.277	32.175	2.054	30.466	23.733	16.525	13.941	fishing vessel	0	0	35281	204.147	Audubon Aquarium of the Americas	149.47	2015
99	Barataria Bay	2015	steel hull vessel	USA	Mississippi	Gulf of Mexico	27	29.9933	-88.5059		2015	http://www.dmr.state.ms.us/index.php/marine-fisheries/artificial-reef/74-offshore-reefs		USA	840	US-MS	99	0.002184	4.089	2.267	1.201	2.888	0.593	0.495	0.389	0.223	0.175	0.13	5.057	0.893	55.217	39.628	8.066	0.2744	32.288	2.043	30.428	23.956	16.982	13.446	other	0	0	35281	200.701	Audubon Aquarium of the Americas	150.587	2015
100	Unnamed		barge	USA	Mississippi	Gulf of Mexico	11	30.2063	-88.8307		2015	http://www.dmr.state.ms.us/index.php/marine-fisheries/artificial-reef/74-offshore-reefs		USA	840	US-MS	100	0.010073	8.412	6.101	4.389	4.023	0.591	0.48	0.335	0.328	0.288	0.254	5.105	0.935	54.171	39.382	8.063	0.2912	31.388	2.086	30.544	23.311	15.312	15.232	service vessel	0	0	35281	199.418	Audubon Aquarium of the Americas	122.356	2015
101	My Wife II	2009	shrimp boat	USA	Mississippi	Gulf of Mexico	10	30.2067	-88.8307		2015	http://www.dmr.state.ms.us/index.php/marine-fisheries/artificial-reef/74-offshore-reefs		USA	840	US-MS	101	0.010073	8.412	6.101	4.389	4.023	0.591	0.48	0.335	0.328	0.288	0.254	5.105	0.935	54.171	39.382	8.063	0.2912	31.388	2.086	30.544	23.311	15.312	15.232	fishing vessel	0	0	35281	199.457	Audubon Aquarium of the Americas	122.366	2015
102	Bandit	2011	oyster boat	USA	Mississippi	Gulf of Mexico	10	30.2044	-88.8324		2015	http://www.dmr.state.ms.us/index.php/marine-fisheries/artificial-reef/74-offshore-reefs		USA	840	US-MS	102	0.010073	8.412	6.101	4.389	4.023	0.591	0.48	0.335	0.328	0.288	0.254	5.105	0.935	54.171	39.382	8.063	0.2912	31.388	2.086	30.544	23.311	15.312	15.232	fishing vessel	0	0	35281	199.158	Audubon Aquarium of the Americas	122.154	2015
103	Raven		steel hull vessel	USA	Mississippi	Gulf of Mexico	18	30.0871	-88.5521		2015	http://www.dmr.state.ms.us/index.php/marine-fisheries/artificial-reef/74-offshore-reefs		USA	840	US-MS	103	0.005154	5.971	4.304	2.996	2.975	0.572	0.475	0.345	0.272	0.243	0.21	5.087	0.894	55.57	39.642	8.063	0.2796	32.051	2.064	30.409	23.453	15.881	14.528	other	0	0	35281	205.248	Audubon Aquarium of the Americas	146.765	2015
104	Unnamed		barge	USA	Mississippi	Gulf of Mexico	19	30.0836	-88.5574		2015	http://www.dmr.state.ms.us/index.php/marine-fisheries/artificial-reef/74-offshore-reefs		USA	840	US-MS	104	0.005154	5.971	4.304	2.996	2.975	0.572	0.475	0.345	0.272	0.243	0.21	5.087	0.894	55.57	39.642	8.063	0.2796	32.051	2.064	30.409	23.453	15.881	14.528	service vessel	0	0	35281	204.619	Audubon Aquarium of the Americas	146.216	2015
105	USACE		barge	USA	Mississippi	Gulf of Mexico	20	30.0796	-88.5769		2015	http://www.dmr.state.ms.us/index.php/marine-fisheries/artificial-reef/74-offshore-reefs		USA	840	US-MS	105	0.002869	5.108	2.907	1.748	3.36	0.58	0.48	0.358	0.236	0.199	0.161	5.072	0.893	55.096	39.702	8.065	0.277	32.175	2.054	30.466	23.733	16.525	13.941	service vessel	0	0	35281	203.039	Audubon Aquarium of the Americas	144.303	2015
106	Unnamed		barge	USA	Mississippi	Gulf of Mexico	18	30.0914	-88.5802		2015	http://www.dmr.state.ms.us/index.php/marine-fisheries/artificial-reef/74-offshore-reefs		USA	840	US-MS	106	0.005154	5.971	4.304	2.996	2.975	0.572	0.475	0.345	0.272	0.243	0.21	5.087	0.894	55.57	39.642	8.063	0.2796	32.051	2.064	30.409	23.453	15.881	14.528	service vessel	0	0	35281	203.813	Audubon Aquarium of the Americas	144.113	2015
107	Unnamed		barge	USA	Mississippi	Gulf of Mexico	18	30.0906	-88.5787		2015	http://www.dmr.state.ms.us/index.php/marine-fisheries/artificial-reef/74-offshore-reefs		USA	840	US-MS	107	0.005154	5.971	4.304	2.996	2.975	0.572	0.475	0.345	0.272	0.243	0.21	5.087	0.894	55.57	39.642	8.063	0.2796	32.051	2.064	30.409	23.453	15.881	14.528	service vessel	0	0	35281	203.839	Audubon Aquarium of the Americas	144.246	2015
108	Unnamed		steel hull vessel	USA	Mississippi	Gulf of Mexico	18	30.0883	-88.5774		2015	http://www.dmr.state.ms.us/index.php/marine-fisheries/artificial-reef/74-offshore-reefs		USA	840	US-MS	108	0.005154	5.971	4.304	2.996	2.975	0.572	0.475	0.345	0.272	0.243	0.21	5.087	0.894	55.57	39.642	8.063	0.2796	32.051	2.064	30.409	23.453	15.881	14.528	other	0	0	35281	203.731	Audubon Aquarium of the Americas	144.347	2015
109	Bill Walker	1989	steel hull vessel	USA	Mississippi	Gulf of Mexico	18	30.0876	-88.5528		2015	http://www.dmr.state.ms.us/index.php/marine-fisheries/artificial-reef/74-offshore-reefs		USA	840	US-MS	109	0.005154	5.971	4.304	2.996	2.975	0.572	0.475	0.345	0.272	0.243	0.21	5.087	0.894	55.57	39.642	8.063	0.2796	32.051	2.064	30.409	23.453	15.881	14.528	other	0	0	35281	205.245	Audubon Aquarium of the Americas	146.703	2015
110	AR-130 site	1986	railroad boxcar	USA	North Carolina	North Atlantic Ocean	18	36.0042	-75.5314		2016	http://portal.ncdenr.org/c/document_library/get_file?uuid=24160156-4b96-49e6-9126-4fa488b49cbb&groupId=38337		USA	840	US-NC	110	0.003177	3.064	2.336	0.995	2.069	0.744	0.637	0.55	0.215	0.183	0.121	5.501	0.414	51.826	35	8.287	0.1622	30.337	0.949	26.711	18.316	11.135	15.576	land item	1	Mid-Atlantic Coastal Waters Area	32104	241.423	North Carolina Aquar on Roanoke Island	18.4851	2016
111	Firefighter (AR-370 site)	1970	tug	USA	North Carolina	North Atlantic Ocean	16	34.1748	-77.7498		2016	http://portal.ncdenr.org/c/document_library/get_file?uuid=24160156-4b96-49e6-9126-4fa488b49cbb&groupId=38337	Meares Harris Reef	USA	840	US-NC	111	0.002147	2.327	1.801	1.322	1.005	0.62	0.49	0.411	0.182	0.162	0.14	5.149	0.281	53.741	37.028	8.288	0.1083	34.702	0.949	27.724	21.053	13.283	14.441	service vessel	1	Mid-Atlantic Coastal Waters Area	32104	50.2643	North Carolina Aquarium at Fort Fisher	28.7332	2016
112	AR-370 site	1973	barge	USA	North Carolina	North Atlantic Ocean	16	34.175	-77.7588		2016	http://portal.ncdenr.org/c/document_library/get_file?uuid=24160156-4b96-49e6-9126-4fa488b49cbb&groupId=38337	Meares Harris Reef	USA	840	US-NC	112	0.004235	5.075	2.939	1.728	3.347	0.648	0.503	0.411	0.265	0.207	0.157	5.166	0.279	53.533	37.19	8.289	0.1094	34.613	0.95	27.88	21.218	13.625	14.255	service vessel	1	Mid-Atlantic Coastal Waters Area	32104	51.0292	North Carolina Aquarium at Fort Fisher	28.2814	2016
113	AR-370 site	1973	barge	USA	North Carolina	North Atlantic Ocean	16	34.1742	-77.7476		2016	http://portal.ncdenr.org/c/document_library/get_file?uuid=24160156-4b96-49e6-9126-4fa488b49cbb&groupId=38337	Meares Harris Reef	USA	840	US-NC	113	0.002147	2.327	1.801	1.322	1.005	0.62	0.49	0.411	0.182	0.162	0.14	5.149	0.281	53.741	37.028	8.288	0.1083	34.702	0.949	27.724	21.053	13.283	14.441	service vessel	1	Mid-Atlantic Coastal Waters Area	32104	50.0972	North Carolina Aquarium at Fort Fisher	28.7964	2016
114	Theodore Parker (AR-315 site)	1974	liberty ship	USA	North Carolina	North Atlantic Ocean	15	34.6726	-76.7455		2016	http://portal.ncdenr.org/c/document_library/get_file?uuid=24160156-4b96-49e6-9126-4fa488b49cbb&groupId=38337	Atlantic Beach Reef	USA	840	US-NC	114	0.005548	4.773	3.241	0.998	3.775	0.587	0.487	0.405	0.258	0.208	0.125	5.151	0.309	52.94	36.306	8.288	0.1174	34.836	0.937	28.031	20.772	13.061	14.97	dry cargo vessel	1	Mid-Atlantic Coastal Waters Area	32104	58.5264	NC Aquarium at Pine Knoll Shores	8.2539	2016
115	Alexander Ramsey (AR-370 site)	1974	liberty ship	USA	North Carolina	North Atlantic Ocean	16	34.1753	-77.752		2016	http://portal.ncdenr.org/c/document_library/get_file?uuid=24160156-4b96-49e6-9126-4fa488b49cbb&groupId=38337	Meares Harris Reef	USA	840	US-NC	115	0.004235	5.075	2.939	1.728	3.347	0.648	0.503	0.411	0.265	0.207	0.157	5.166	0.279	53.533	37.19	8.289	0.1094	34.613	0.95	27.88	21.218	13.625	14.255	dry cargo vessel	1	Mid-Atlantic Coastal Waters Area	32104	50.4295	North Carolina Aquarium at Fort Fisher	28.6644	2016
116	Finest kind (AR-315 site)	1977	sportfishing vessel	USA	North Carolina	North Atlantic Ocean	15	34.67	-76.7451		2016	http://portal.ncdenr.org/c/document_library/get_file?uuid=24160156-4b96-49e6-9126-4fa488b49cbb&groupId=38337	Atlantic Beach Reef	USA	840	US-NC	116	0.005548	4.773	3.241	0.998	3.775	0.587	0.487	0.405	0.258	0.208	0.125	5.151	0.309	52.94	36.306	8.288	0.1174	34.836	0.937	28.031	20.772	13.061	14.97	other	1	Mid-Atlantic Coastal Waters Area	32104	58.3822	NC Aquarium at Pine Knoll Shores	8.40304	2016
117	AR-370 site	1980	barge	USA	North Carolina	North Atlantic Ocean	16	34.1747	-77.7465		2016	http://portal.ncdenr.org/c/document_library/get_file?uuid=24160156-4b96-49e6-9126-4fa488b49cbb&groupId=38337	Meares Harris Reef	USA	840	US-NC	117	0.002147	2.327	1.801	1.322	1.005	0.62	0.49	0.411	0.182	0.162	0.14	5.149	0.281	53.741	37.028	8.288	0.1083	34.702	0.949	27.724	21.053	13.283	14.441	service vessel	1	Mid-Atlantic Coastal Waters Area	32104	49.9833	North Carolina Aquarium at Fort Fisher	28.8999	2016
118	Socony 8 (AR-370 site)	1982	tug	USA	North Carolina	North Atlantic Ocean	16	34.1756	-77.7514		2016	http://portal.ncdenr.org/c/document_library/get_file?uuid=24160156-4b96-49e6-9126-4fa488b49cbb&groupId=38337	Meares Harris Reef	USA	840	US-NC	118	0.004235	5.075	2.939	1.728	3.347	0.648	0.503	0.411	0.265	0.207	0.157	5.166	0.279	53.533	37.19	8.289	0.1094	34.613	0.95	27.88	21.218	13.625	14.255	service vessel	1	Mid-Atlantic Coastal Waters Area	32104	50.3674	North Carolina Aquarium at Fort Fisher	28.717	2016
119	Stone Brothers (AR-370 site)	1983	tug	USA	North Carolina	North Atlantic Ocean	16	34.1742	-77.7471		2016	http://portal.ncdenr.org/c/document_library/get_file?uuid=24160156-4b96-49e6-9126-4fa488b49cbb&groupId=38337	Meares Harris Reef	USA	840	US-NC	119	0.002147	2.327	1.801	1.322	1.005	0.62	0.49	0.411	0.182	0.162	0.14	5.149	0.281	53.741	37.028	8.288	0.1083	34.702	0.949	27.724	21.053	13.283	14.441	service vessel	1	Mid-Atlantic Coastal Waters Area	32104	50.0553	North Carolina Aquarium at Fort Fisher	28.8213	2016
120	AR-378B site	1982	barge	USA	North Carolina	North Atlantic Ocean	12	34.0108	-77.8446		2016	http://portal.ncdenr.org/c/document_library/get_file?uuid=24160156-4b96-49e6-9126-4fa488b49cbb&groupId=38337		USA	840	US-NC	120	0.005252	4.309	3.174	1.45	2.859	0.675	0.511	0.411	0.237	0.208	0.152	5.119	0.275	53.528	36.884	8.286	0.1057	34.736	0.953	28.196	21.414	13.449	14.747	service vessel	1	Mid-Atlantic Coastal Waters Area	32104	66.5747	North Carolina Aquarium at Fort Fisher	9.4031	2016
121	AR-378B site	1982	barge	USA	North Carolina	North Atlantic Ocean	12	34.0108	-77.8438		2016	http://portal.ncdenr.org/c/document_library/get_file?uuid=24160156-4b96-49e6-9126-4fa488b49cbb&groupId=38337		USA	840	US-NC	121	0.005252	4.309	3.174	1.45	2.859	0.675	0.511	0.411	0.237	0.208	0.152	5.119	0.275	53.528	36.884	8.286	0.1057	34.736	0.953	28.196	21.414	13.449	14.747	service vessel	1	Mid-Atlantic Coastal Waters Area	32104	66.5143	North Carolina Aquarium at Fort Fisher	9.46288	2016
122	AR-378B site	1982	barge	USA	North Carolina	North Atlantic Ocean	12	34.0104	-77.8447		2016	http://portal.ncdenr.org/c/document_library/get_file?uuid=24160156-4b96-49e6-9126-4fa488b49cbb&groupId=38337		USA	840	US-NC	122	0.005252	4.309	3.174	1.45	2.859	0.675	0.511	0.411	0.237	0.208	0.152	5.119	0.275	53.528	36.884	8.286	0.1057	34.736	0.953	28.196	21.414	13.449	14.747	service vessel	1	Mid-Atlantic Coastal Waters Area	32104	66.6112	North Carolina Aquarium at Fort Fisher	9.36608	2016
123	R. R. Stone (AR-382 site)	1985	tug	USA	North Carolina	North Atlantic Ocean	18	33.9746	-77.6883		2016	http://portal.ncdenr.org/c/document_library/get_file?uuid=24160156-4b96-49e6-9126-4fa488b49cbb&groupId=38337	Dredge Wreck Reef	USA	840	US-NC	123	0.002306	1.914	1.365	0.924	0.99	0.579	0.49	0.423	0.165	0.14	0.117	5.052	0.276	53.042	36.929	8.282	0.1006	34.978	0.952	28.034	21.528	13.773	14.261	service vessel	1	Mid-Atlantic Coastal Waters Area	32104	57.9099	North Carolina Aquarium at Fort Fisher	22.2215	2016
124	Pocahontas (AR-382 site)	1985	tug	USA	North Carolina	North Atlantic Ocean	18	33.9764	-77.682		2016	http://portal.ncdenr.org/c/document_library/get_file?uuid=24160156-4b96-49e6-9126-4fa488b49cbb&groupId=38337	Dredge Wreck Reef	USA	840	US-NC	124	0.002306	1.914	1.365	0.924	0.99	0.579	0.49	0.423	0.165	0.14	0.117	5.052	0.276	53.042	36.929	8.282	0.1006	34.978	0.952	28.034	21.528	13.773	14.261	service vessel	1	Mid-Atlantic Coastal Waters Area	32104	57.3553	North Carolina Aquarium at Fort Fisher	22.8221	2016
125	Novelty (AR-320 site)	1986	menhaden vessel	USA	North Carolina	North Atlantic Ocean	15	34.6581	-76.8075		2016	http://portal.ncdenr.org/c/document_library/get_file?uuid=24160156-4b96-49e6-9126-4fa488b49cbb&groupId=38337	Clifton Moss Reef	USA	840	US-NC	125	0.002385	2.192	1.715	1.049	1.143	0.582	0.484	0.399	0.179	0.156	0.124	5.134	0.305	53.58	36.422	8.287	0.1144	35.006	0.938	27.747	20.676	12.988	14.759	fishing vessel	1	Mid-Atlantic Coastal Waters Area	32104	53.1357	NC Aquarium at Pine Knoll Shores	5.05697	2016
126	AR-145 site	1987	landing craft	USA	North Carolina	North Atlantic Ocean	20	35.9011	-75.3989		2016	http://portal.ncdenr.org/c/document_library/get_file?uuid=24160156-4b96-49e6-9126-4fa488b49cbb&groupId=38337		USA	840	US-NC	126	0.002244	2.783	1.954	0.824	1.959	0.857	0.717	0.611	0.203	0.165	0.104	5.414	0.389	52.268	35.179	8.28	0.1474	31.278	0.927	26.727	18.936	11.202	15.525	warship	1	Mid-Atlantic Coastal Waters Area	32104	241.13	North Carolina Aquar on Roanoke Island	27.8381	2016
127	HT-85 (AR-420 site)	1987	barge	USA	North Carolina	North Atlantic Ocean	9	33.8525	-78.1094		2016	http://portal.ncdenr.org/c/document_library/get_file?uuid=24160156-4b96-49e6-9126-4fa488b49cbb&groupId=38337	Tom McGlammery Reef	USA	840	US-NC	127	0.007624	9.941	7.31	4.801	5.14	0.663	0.494	0.382	0.341	0.301	0.247	5.11	0.267	53.261	36.813	8.285	0.1056	34.759	0.958	28.683	21.637	12.894	15.789	service vessel	0	0	32104	96.6959	North Carolina Aquarium at Fort Fisher	20.7308	2016
128	Mr. J.C.	1987	tug	USA	North Carolina	North Atlantic Ocean	22	35.102	-75.7161		2016	http://portal.ncdenr.org/c/document_library/get_file?uuid=24160156-4b96-49e6-9126-4fa488b49cbb&groupId=38337	Mr. J.C. Reef	USA	840	US-NC	128	0.004968	2.546	1.85	0.758	1.788	0.585	0.467	0.389	0.196	0.157	0.1	5.156	0.329	53.097	35.443	8.28	0.1216	33.529	0.911	27.251	20.787	14.604	12.647	service vessel	1	Mid-Atlantic Coastal Waters Area	32104	163.256	North Carolina Aquar on Roanoke Island	90.5159	2016
129	Hyde (AR-386 site)	1988	dredge	USA	North Carolina	North Atlantic Ocean	24	33.9605	-77.5533		2016	http://portal.ncdenr.org/c/document_library/get_file?uuid=24160156-4b96-49e6-9126-4fa488b49cbb&groupId=38337	Lennon/Hyde Reef	USA	840	US-NC	129	0.001159	1.049	0.721	0.515	0.534	0.718	0.596	0.482	0.121	0.097	0.08	5.018	0.278	52.676	36.679	8.28	0.0981	35.131	0.95	28.152	22.226	17.515	10.637	special purpose vessel	1	Mid-Atlantic Coastal Waters Area	32104	51.1454	North Carolina Aquarium at Fort Fisher	34.6618	2016
130	AR-140 site	1989	barge	USA	North Carolina	North Atlantic Ocean	17	35.9457	-75.5315		2016	http://portal.ncdenr.org/c/document_library/get_file?uuid=24160156-4b96-49e6-9126-4fa488b49cbb&groupId=38337		USA	840	US-NC	130	0.003921	3.401	2.608	1.342	2.059	0.677	0.585	0.488	0.225	0.192	0.134	5.465	0.404	52.143	35.052	8.286	0.1578	30.43	0.943	26.612	18.54	11.401	15.211	service vessel	1	Mid-Atlantic Coastal Waters Area	32104	236.541	North Carolina Aquar on Roanoke Island	16.1066	2016
131	AR-140 site	1989	barge	USA	North Carolina	North Atlantic Ocean	17	35.9446	-75.532		2016	http://portal.ncdenr.org/c/document_library/get_file?uuid=24160156-4b96-49e6-9126-4fa488b49cbb&groupId=38337		USA	840	US-NC	131	0.003921	3.401	2.608	1.342	2.059	0.677	0.585	0.488	0.225	0.192	0.134	5.465	0.404	52.143	35.052	8.286	0.1578	30.43	0.943	26.612	18.54	11.401	15.211	service vessel	1	Mid-Atlantic Coastal Waters Area	32104	236.412	North Carolina Aquar on Roanoke Island	16.0316	2016
132	AR-315 site	1989	lash barge	USA	North Carolina	North Atlantic Ocean	15	34.6734	-76.741		2016	http://portal.ncdenr.org/c/document_library/get_file?uuid=24160156-4b96-49e6-9126-4fa488b49cbb&groupId=38337	Atlantic Beach Reef	USA	840	US-NC	132	0.005548	4.773	3.241	0.998	3.775	0.587	0.487	0.405	0.258	0.208	0.125	5.151	0.309	52.94	36.306	8.288	0.1174	34.836	0.937	28.031	20.772	13.061	14.97	dry bulk carrier	1	Mid-Atlantic Coastal Waters Area	32104	58.9109	NC Aquarium at Pine Knoll Shores	8.61314	2016
133	LCM 6 (AR-364 site)	1989	landing craft	USA	North Carolina	North Atlantic Ocean	13	34.2463	-77.714		2016	http://portal.ncdenr.org/c/document_library/get_file?uuid=24160156-4b96-49e6-9126-4fa488b49cbb&groupId=38337	Billy Murrell Reef	USA	840	US-NC	133	0.002147	2.327	1.801	1.322	1.005	0.62	0.49	0.411	0.182	0.162	0.14	5.149	0.281	53.741	37.028	8.288	0.1083	34.702	0.949	27.724	21.053	13.283	14.441	warship	1	Mid-Atlantic Coastal Waters Area	32104	44.6717	North Carolina Aquarium at Fort Fisher	37.1627	2016
134	FS-26 (AR-300 site)	1989	yard oiler	USA	North Carolina	North Atlantic Ocean	27	34.3092	-76.402		2016	http://portal.ncdenr.org/c/document_library/get_file?uuid=24160156-4b96-49e6-9126-4fa488b49cbb&groupId=38337	HardeeÕs Reef	USA	840	US-NC	134	0.001051	0.932	0.618	0.315	0.617	0.799	0.69	0.553	0.114	0.086	0.059	4.942	0.292	52.51	35.871	8.274	0.0959	35.799	0.925	28.14	22.513	17.401	10.739	tanker	1	Mid-Atlantic Coastal Waters Area	32104	77.4746	NC Aquarium at Pine Knoll Shores	58.4707	2016
135	Nancy Lee (AR-285 site)	1989	fishing vessel	USA	North Carolina	North Atlantic Ocean	20	34.5594	-76.4364		2016	http://portal.ncdenr.org/c/document_library/get_file?uuid=24160156-4b96-49e6-9126-4fa488b49cbb&groupId=38337	George Summerlin Reef	USA	840	US-NC	135	0.003871	1.977	1.504	0.908	1.069	0.57	0.47	0.402	0.172	0.146	0.115	5.044	0.302	53.204	36.227	8.281	0.1073	35.302	0.929	27.49	21.143	15.51	11.98	fishing vessel	1	Mid-Atlantic Coastal Waters Area	32104	77.9119	NC Aquarium at Pine Knoll Shores	39.256	2016
136	Yancey (AR-302 site)	1990	assault transport ship	USA	North Carolina	North Atlantic Ocean	49	34.1704	-76.2293		2016	http://portal.ncdenr.org/c/document_library/get_file?uuid=24160156-4b96-49e6-9126-4fa488b49cbb&groupId=38337	Yancey Reef	USA	840	US-NC	136	0.000357	0.567	0.342	0.162	0.405	0.772	0.694	0.576	0.081	0.061	0.041	4.893	0.288	51.772	35.189	8.27	0.0904	36.047	0.92	28.446	23.993	19.808	8.638	warship	1	Mid-Atlantic Coastal Waters Area	32104	95.2903	NC Aquarium at Pine Knoll Shores	80.5702	2016
137	Jell II (AR-455 site)	1991	vessel	USA	North Carolina	North Atlantic Ocean	14	33.9575	-77.5572		2016	http://portal.ncdenr.org/c/document_library/get_file?uuid=24160156-4b96-49e6-9126-4fa488b49cbb&groupId=38337	Dale Ward Reef	USA	840	US-NC	137	0.001159	1.049	0.721	0.515	0.534	0.718	0.596	0.482	0.121	0.097	0.08	5.018	0.278	52.676	36.679	8.28	0.0981	35.131	0.95	28.152	22.226	17.515	10.637	other	1	Mid-Atlantic Coastal Waters Area	32104	51.627	North Carolina Aquarium at Fort Fisher	34.3069	2016
138	AR-230 site	1991	yard freighter	USA	North Carolina	North Atlantic Ocean	22	35.103	-75.7161		2016	http://portal.ncdenr.org/c/document_library/get_file?uuid=24160156-4b96-49e6-9126-4fa488b49cbb&groupId=38337	Mr. J.C. Reef	USA	840	US-NC	138	0.004968	2.546	1.85	0.758	1.788	0.585	0.467	0.389	0.196	0.157	0.1	5.156	0.329	53.097	35.443	8.28	0.1216	33.529	0.911	27.251	20.787	14.604	12.647	dry bulk carrier	1	Mid-Atlantic Coastal Waters Area	32104	163.308	North Carolina Aquar on Roanoke Island	90.4094	2016
139	AR-230 site	1991	landing craft	USA	North Carolina	North Atlantic Ocean	22	35.1035	-75.7161		2016	http://portal.ncdenr.org/c/document_library/get_file?uuid=24160156-4b96-49e6-9126-4fa488b49cbb&groupId=38337	Mr. J.C. Reef	USA	840	US-NC	139	0.004968	2.546	1.85	0.758	1.788	0.585	0.467	0.389	0.196	0.157	0.1	5.156	0.329	53.097	35.443	8.28	0.1216	33.529	0.911	27.251	20.787	14.604	12.647	warship	1	Mid-Atlantic Coastal Waters Area	32104	163.339	North Carolina Aquar on Roanoke Island	90.3517	2016
140	Captain Tom (AR-364 site)	1992	tug	USA	North Carolina	North Atlantic Ocean	13	34.2489	-77.7126		2016	http://portal.ncdenr.org/c/document_library/get_file?uuid=24160156-4b96-49e6-9126-4fa488b49cbb&groupId=38337	Billy Murrell Reef	USA	840	US-NC	140	0.002147	2.327	1.801	1.322	1.005	0.62	0.49	0.411	0.182	0.162	0.14	5.149	0.281	53.741	37.028	8.288	0.1083	34.702	0.949	27.724	21.053	13.283	14.441	service vessel	1	Mid-Atlantic Coastal Waters Area	32104	44.4798	North Carolina Aquarium at Fort Fisher	37.4759	2016
141	Miss Clara (AR-255 site)	1992	crew boat	USA	North Carolina	North Atlantic Ocean	17	34.8359	-76.2808		2016	http://portal.ncdenr.org/c/document_library/get_file?uuid=24160156-4b96-49e6-9126-4fa488b49cbb&groupId=38337	Billy Smith Reef	USA	840	US-NC	141	0.008849	9.381	3.66	1.319	8.062	0.568	0.469	0.39	0.308	0.209	0.139	5.141	0.319	53.33	36.105	8.286	0.1206	34.265	0.929	27.997	21.209	14.304	13.693	service vessel	1	Mid-Atlantic Coastal Waters Area	32104	103.853	NC Aquarium at Pine Knoll Shores	52.434	2016
142	A.T. Piner (AR-440 site)	1993	tug	USA	North Carolina	North Atlantic Ocean	13	33.83	-78.2182		2016	http://portal.ncdenr.org/c/document_library/get_file?uuid=24160156-4b96-49e6-9126-4fa488b49cbb&groupId=38337	Brunswick County Fishing Club Reef	USA	840	US-NC	142	0.004039	5.551	3.403	1.535	4.016	0.601	0.482	0.386	0.248	0.209	0.152	5.097	0.265	53.5	37.114	8.284	0.1052	34.806	0.961	28.373	21.499	12.835	15.538	service vessel	0	0	32104	106.47	North Carolina Aquarium at Fort Fisher	30.5841	2016
143	Coopedge (AR-440 site)	1993	tug	USA	North Carolina	North Atlantic Ocean	13	33.8302	-78.2188		2016	http://portal.ncdenr.org/c/document_library/get_file?uuid=24160156-4b96-49e6-9126-4fa488b49cbb&groupId=38337	Brunswick County Fishing Club Reef	USA	840	US-NC	143	0.004039	5.551	3.403	1.535	4.016	0.601	0.482	0.386	0.248	0.209	0.152	5.097	0.265	53.5	37.114	8.284	0.1052	34.806	0.961	28.373	21.499	12.835	15.538	service vessel	0	0	32104	106.501	North Carolina Aquarium at Fort Fisher	30.618	2016
144	Advance II (AR-145 site)	1994	vessel	USA	North Carolina	North Atlantic Ocean	20	35.9	-75.3978		2016	http://portal.ncdenr.org/c/document_library/get_file?uuid=24160156-4b96-49e6-9126-4fa488b49cbb&groupId=38337		USA	840	US-NC	144	0.002244	2.783	1.954	0.824	1.959	0.857	0.717	0.611	0.203	0.165	0.104	5.414	0.389	52.268	35.179	8.28	0.1474	31.278	0.927	26.727	18.936	11.202	15.525	other	1	Mid-Atlantic Coastal Waters Area	32104	241.111	North Carolina Aquar on Roanoke Island	27.9459	2016
145	Captain Jerry (AR-364)	1994	tug	USA	North Carolina	North Atlantic Ocean	13	34.2475	-77.714		2016	http://portal.ncdenr.org/c/document_library/get_file?uuid=24160156-4b96-49e6-9126-4fa488b49cbb&groupId=38337	Billy Murrell Reef	USA	840	US-NC	145	0.002147	2.327	1.801	1.322	1.005	0.62	0.49	0.411	0.182	0.162	0.14	5.149	0.281	53.741	37.028	8.288	0.1083	34.702	0.949	27.724	21.053	13.283	14.441	service vessel	1	Mid-Atlantic Coastal Waters Area	32104	44.6401	North Carolina Aquarium at Fort Fisher	37.2768	2016
146	LC-16 (AR-368 site)	1994	barge	USA	North Carolina	North Atlantic Ocean	20	34.1042	-77.7467		2016	http://portal.ncdenr.org/c/document_library/get_file?uuid=24160156-4b96-49e6-9126-4fa488b49cbb&groupId=38337		USA	840	US-NC	146	0.00211	2.361	1.759	1.287	1.074	0.612	0.493	0.412	0.182	0.158	0.136	5.116	0.279	53.538	36.865	8.286	0.1056	34.794	0.95	27.775	21.249	13.521	14.254	service vessel	1	Mid-Atlantic Coastal Waters Area	32104	53.4268	North Carolina Aquarium at Fort Fisher	22.9778	2016
147	Markham (AR-386 site)	1995	dredge	USA	North Carolina	North Atlantic Ocean	24	35.1358	-75.68		2016	http://portal.ncdenr.org/c/document_library/get_file?uuid=24160156-4b96-49e6-9126-4fa488b49cbb&groupId=38337	Hyde/Lennon Reef	USA	840	US-NC	147	0.004968	2.546	1.85	0.758	1.788	0.585	0.467	0.389	0.196	0.157	0.1	5.156	0.329	53.097	35.443	8.28	0.1216	33.529	0.911	27.251	20.787	14.604	12.647	special purpose vessel	1	Mid-Atlantic Coastal Waters Area	32104	168.003	North Carolina Aquar on Roanoke Island	86.7942	2016
148	Gulf Coast (AR-275 site)	1995	menhaden vessel	USA	North Carolina	North Atlantic Ocean	17	34.8354	-76.277		2016	http://portal.ncdenr.org/c/document_library/get_file?uuid=24160156-4b96-49e6-9126-4fa488b49cbb&groupId=38337	Billy Smith Reef	USA	840	US-NC	148	0.008849	9.381	3.66	1.319	8.062	0.568	0.469	0.39	0.308	0.209	0.139	5.141	0.319	53.33	36.105	8.286	0.1206	34.265	0.929	27.997	21.209	14.304	13.693	fishing vessel	1	Mid-Atlantic Coastal Waters Area	32104	104.116	NC Aquarium at Pine Knoll Shores	52.7466	2016
149	Mance Lassiter (AR-465 site)	1996	menhaden vessel	USA	North Carolina	North Atlantic Ocean	26	33.3904	-78.1842		2016	http://portal.ncdenr.org/c/document_library/get_file?uuid=24160156-4b96-49e6-9126-4fa488b49cbb&groupId=38337	Gary Ennis Reef	USA	840	US-NC	149	0.000826	0.909	0.601	0.441	0.468	0.88	0.698	0.569	0.11	0.087	0.073	4.95	0.262	53.555	37.34	8.275	0.0953	35.312	0.971	28.177	22.489	17.198	10.979	fishing vessel	1	Southeast U.S.	32104	136.901	North Carolina Aquarium at Fort Fisher	67.7613	2016
150	HT-290 (AR-364 site)	1997	barge	USA	North Carolina	North Atlantic Ocean	13	34.2463	-77.715		2016	http://portal.ncdenr.org/c/document_library/get_file?uuid=24160156-4b96-49e6-9126-4fa488b49cbb&groupId=38337	Billy Murrell Reef	USA	840	US-NC	150	0.002147	2.327	1.801	1.322	1.005	0.62	0.49	0.411	0.182	0.162	0.14	5.149	0.281	53.741	37.028	8.288	0.1083	34.702	0.949	27.724	21.053	13.283	14.441	service vessel	1	Mid-Atlantic Coastal Waters Area	32104	44.7588	North Carolina Aquarium at Fort Fisher	37.1166	2016
151	Takos (AR-315 site)	2000	tug	USA	North Carolina	North Atlantic Ocean	15	34.6718	-76.7468		2016	http://portal.ncdenr.org/c/document_library/get_file?uuid=24160156-4b96-49e6-9126-4fa488b49cbb&groupId=38337	Atlantic Beach Reef	USA	840	US-NC	151	0.005548	4.773	3.241	0.998	3.775	0.587	0.487	0.405	0.258	0.208	0.125	5.151	0.309	52.94	36.306	8.288	0.1174	34.836	0.937	28.031	20.772	13.061	14.97	service vessel	1	Mid-Atlantic Coastal Waters Area	32104	58.385	NC Aquarium at Pine Knoll Shores	8.18142	2016
152	YC-794 Potter Barge (AR-420 site)	2000	water barge	USA	North Carolina	North Atlantic Ocean	9	33.8496	-78.1115		2016	http://portal.ncdenr.org/c/document_library/get_file?uuid=24160156-4b96-49e6-9126-4fa488b49cbb&groupId=38337	Tom McGlammery Reef	USA	840	US-NC	152	0.007624	9.941	7.31	4.801	5.14	0.663	0.494	0.382	0.341	0.301	0.247	5.11	0.267	53.261	36.813	8.285	0.1056	34.759	0.958	28.683	21.637	12.894	15.789	tanker	0	0	32104	97.0373	North Carolina Aquarium at Fort Fisher	21.0771	2016
153	Titan (AR-345 site)	2004	tug	USA	North Carolina	North Atlantic Ocean	18	34.5357	-76.9749		2016	http://portal.ncdenr.org/c/document_library/get_file?uuid=24160156-4b96-49e6-9126-4fa488b49cbb&groupId=38337	Swansboro Rotary Club Reef	USA	840	US-NC	153	0.00143	1.326	0.987	0.622	0.704	0.573	0.483	0.415	0.138	0.117	0.092	5.133	0.3	54.096	36.466	8.287	0.1123	35.094	0.94	27.793	21.222	13.682	14.111	service vessel	1	Mid-Atlantic Coastal Waters Area	32104	32.6396	NC Aquarium at Pine Knoll Shores	22.5859	2016
154	Admiral Charlie (AR-455 site)	2004	tug	USA	North Carolina	North Atlantic Ocean	14	33.7455	-78.2365		2016	http://portal.ncdenr.org/c/document_library/get_file?uuid=24160156-4b96-49e6-9126-4fa488b49cbb&groupId=38337	Dale Ward Reef	USA	840	US-NC	154	0.003113	3.085	1.968	1.089	1.996	0.557	0.473	0.388	0.191	0.164	0.128	5.066	0.264	53.89	37.425	8.282	0.1031	34.912	0.963	28.236	21.656	13.222	15.014	service vessel	0	0	32104	113.162	North Carolina Aquarium at Fort Fisher	37.3323	2016
155	Pawtucket (AR-455 site)	2004	tug	USA	North Carolina	North Atlantic Ocean	14	33.7855	-78.2987		2016	http://portal.ncdenr.org/c/document_library/get_file?uuid=24160156-4b96-49e6-9126-4fa488b49cbb&groupId=38337	Dale Ward Reef	USA	840	US-NC	155	0.003185	4.391	2.905	1.44	2.951	0.601	0.482	0.388	0.226	0.196	0.148	5.115	0.263	53.9	37.476	8.285	0.1069	34.746	0.962	28.379	21.454	12.87	15.509	service vessel	0	0	32104	115.404	North Carolina Aquarium at Fort Fisher	39.4962	2016
156	Capt. Greg Mickey (AR-400 site)	2007	menhaden vessel	USA	North Carolina	North Atlantic Ocean	20	33.4884	-77.5877		2016	http://portal.ncdenr.org/c/document_library/get_file?uuid=24160156-4b96-49e6-9126-4fa488b49cbb&groupId=38337	Robert ÒBobÓ Black Tower Reef	USA	840	US-NC	156	0.000964	1.143	0.601	0.378	0.765	0.943	0.744	0.584	0.126	0.087	0.066	4.865	0.27	53.731	36.788	8.27	0.0855	35.542	0.961	28.257	23.111	18.825	9.432	fishing vessel	0	0	32104	99.9778	North Carolina Aquarium at Fort Fisher	61.3477	2016
157	Nepomuk (AR-330 site)	2009	steel sailboat	USA	North Carolina	North Atlantic Ocean	18	34.5621	-76.8518		2016	http://portal.ncdenr.org/c/document_library/get_file?uuid=24160156-4b96-49e6-9126-4fa488b49cbb&groupId=38337	Howard Chapin Reef	USA	840	US-NC	157	0.001493	1.255	0.966	0.604	0.651	0.554	0.477	0.402	0.135	0.115	0.091	5.117	0.301	53.143	36.36	8.286	0.1116	35.126	0.939	27.789	21.142	13.709	14.08	other	1	Mid-Atlantic Coastal Waters Area	32104	43.4078	NC Aquarium at Pine Knoll Shores	15.4236	2016
158	OV10 Broncho (AR-315 site)	1992	aircraft	USA	North Carolina	North Atlantic Ocean	15	34.6729	-76.7451		2016	http://portal.ncdenr.org/c/document_library/get_file?uuid=24160156-4b96-49e6-9126-4fa488b49cbb&groupId=38337	Atlantic Beach Reef	USA	840	US-NC	158	0.005548	4.773	3.241	0.998	3.775	0.587	0.487	0.405	0.258	0.208	0.125	5.151	0.309	52.94	36.306	8.288	0.1174	34.836	0.937	28.031	20.772	13.061	14.97	land item	1	Mid-Atlantic Coastal Waters Area	32104	58.5827	NC Aquarium at Pine Knoll Shores	8.27434	2016
159	A-4E Skyhawk (AR-315 site)	1992	aircraft	USA	North Carolina	North Atlantic Ocean	15	34.6727	-76.7442		2016	http://portal.ncdenr.org/c/document_library/get_file?uuid=24160156-4b96-49e6-9126-4fa488b49cbb&groupId=38337	Atlantic Beach Reef	USA	840	US-NC	159	0.005548	4.773	3.241	0.998	3.775	0.587	0.487	0.405	0.258	0.208	0.125	5.151	0.309	52.94	36.306	8.288	0.1174	34.836	0.937	28.031	20.772	13.061	14.97	land item	1	Mid-Atlantic Coastal Waters Area	32104	58.6299	NC Aquarium at Pine Knoll Shores	8.35876	2016
160	C-130 (AR-330 site)	1994	aircraft	USA	North Carolina	North Atlantic Ocean	18	34.5607	-76.8565		2016	http://portal.ncdenr.org/c/document_library/get_file?uuid=24160156-4b96-49e6-9126-4fa488b49cbb&groupId=38337	Howard Chapin Reef	USA	840	US-NC	160	0.001493	1.255	0.966	0.604	0.651	0.554	0.477	0.402	0.135	0.115	0.091	5.117	0.301	53.143	36.36	8.286	0.1116	35.126	0.939	27.789	21.142	13.709	14.08	land item	1	Mid-Atlantic Coastal Waters Area	32104	42.9627	NC Aquarium at Pine Knoll Shores	15.6455	2016
161	C-130 (AR-330 site)	1994	aircraft	USA	North Carolina	North Atlantic Ocean	18	34.5607	-76.8565		2016	http://portal.ncdenr.org/c/document_library/get_file?uuid=24160156-4b96-49e6-9126-4fa488b49cbb&groupId=38337	Howard Chapin Reef	USA	840	US-NC	161	0.001493	1.255	0.966	0.604	0.651	0.554	0.477	0.402	0.135	0.115	0.091	5.117	0.301	53.143	36.36	8.286	0.1116	35.126	0.939	27.789	21.142	13.709	14.08	land item	1	Mid-Atlantic Coastal Waters Area	32104	42.9627	NC Aquarium at Pine Knoll Shores	15.6455	2016
162	USCG HU-25 Falcon 2101 (AR-145 site)	2005	aircraft	USA	North Carolina	North Atlantic Ocean	20	35.8991	-75.3964		2016	http://portal.ncdenr.org/c/document_library/get_file?uuid=24160156-4b96-49e6-9126-4fa488b49cbb&groupId=38337		USA	840	US-NC	162	0.002244	2.783	1.954	0.824	1.959	0.857	0.717	0.611	0.203	0.165	0.104	5.414	0.389	52.268	35.179	8.28	0.1474	31.278	0.927	26.727	18.936	11.202	15.525	land item	1	Mid-Atlantic Coastal Waters Area	32104	241.129	North Carolina Aquar on Roanoke Island	28.0793	2016
163	USCG HU-25 Falcon 2101 (AR-145 site)	2006	aircraft	USA	North Carolina	North Atlantic Ocean	20	35.8986	-75.3963		2016	http://portal.ncdenr.org/c/document_library/get_file?uuid=24160156-4b96-49e6-9126-4fa488b49cbb&groupId=38337		USA	840	US-NC	163	0.002244	2.783	1.954	0.824	1.959	0.857	0.717	0.611	0.203	0.165	0.104	5.414	0.389	52.268	35.179	8.28	0.1474	31.278	0.927	26.727	18.936	11.202	15.525	land item	1	Mid-Atlantic Coastal Waters Area	32104	241.097	North Carolina Aquar on Roanoke Island	28.0905	2016
164	AR-130 site	1986	railroad boxcar	USA	North Carolina	North Atlantic Ocean	18	36.0042	-75.5314		2016	http://portal.ncdenr.org/c/document_library/get_file?uuid=24160156-4b96-49e6-9126-4fa488b49cbb&groupId=38337		USA	840	US-NC	164	0.003177	3.064	2.336	0.995	2.069	0.744	0.637	0.55	0.215	0.183	0.121	5.501	0.414	51.826	35	8.287	0.1622	30.337	0.949	26.711	18.316	11.135	15.576	land item	1	Mid-Atlantic Coastal Waters Area	32104	241.423	North Carolina Aquar on Roanoke Island	18.4851	2016
165	AR-130 site	1986	railroad boxcar	USA	North Carolina	North Atlantic Ocean	18	36.0041	-75.5309		2016	http://portal.ncdenr.org/c/document_library/get_file?uuid=24160156-4b96-49e6-9126-4fa488b49cbb&groupId=38337		USA	840	US-NC	165	0.003177	3.064	2.336	0.995	2.069	0.744	0.637	0.55	0.215	0.183	0.121	5.501	0.414	51.826	35	8.287	0.1622	30.337	0.949	26.711	18.316	11.135	15.576	land item	1	Mid-Atlantic Coastal Waters Area	32104	241.444	North Carolina Aquar on Roanoke Island	18.5179	2016
166	AR-130 site	1986	railroad boxcar	USA	North Carolina	North Atlantic Ocean	18	36.0038	-75.5306		2016	http://portal.ncdenr.org/c/document_library/get_file?uuid=24160156-4b96-49e6-9126-4fa488b49cbb&groupId=38337		USA	840	US-NC	166	0.003177	3.064	2.336	0.995	2.069	0.744	0.637	0.55	0.215	0.183	0.121	5.501	0.414	51.826	35	8.287	0.1622	30.337	0.949	26.711	18.316	11.135	15.576	land item	1	Mid-Atlantic Coastal Waters Area	32104	241.44	North Carolina Aquar on Roanoke Island	18.5272	2016
167	AR-140 site	1986	railroad boxcar	USA	North Carolina	North Atlantic Ocean	17	35.9463	-75.5313		2016	http://portal.ncdenr.org/c/document_library/get_file?uuid=24160156-4b96-49e6-9126-4fa488b49cbb&groupId=38337		USA	840	US-NC	167	0.003921	3.401	2.608	1.342	2.059	0.677	0.585	0.488	0.225	0.192	0.134	5.465	0.404	52.143	35.052	8.286	0.1578	30.43	0.943	26.612	18.54	11.401	15.211	land item	1	Mid-Atlantic Coastal Waters Area	32104	236.595	North Carolina Aquar on Roanoke Island	16.1339	2016
168	Lookout (AR-298/OS-06 site)	1996	barge	USA	North Carolina	North Atlantic Ocean		35.1777	-75.3989		2016	http://portal.ncdenr.org/c/document_library/get_file?uuid=24160156-4b96-49e6-9126-4fa488b49cbb&groupId=38337	Ocracoke Reef and Oyster Sanctuary	USA	840	US-NC	168	0.004485	2.401	1.689	0.675	1.726	0.594	0.508	0.439	0.192	0.152	0.096	5.155	0.329	53.766	35.384	8.274	0.1166	33.73	0.896	27.221	21.185	16.832	10.389	service vessel	1	Mid-Atlantic Coastal Waters Area	32104	192.569	North Carolina Aquar on Roanoke Island	86.7233	2016
169	Longbay (AR-298/OS-06 site)	1989	barge	USA	North Carolina	North Atlantic Ocean		35.1776	-75.9965		2016	http://portal.ncdenr.org/c/document_library/get_file?uuid=24160156-4b96-49e6-9126-4fa488b49cbb&groupId=38337	Ocracoke Reef and Oyster Sanctuary	USA	840	US-NC	169	0.016045	11.058	9.147	6.381	4.677	0.538	0.463	0.387	0.373	0.345	0.298	5.213	0.339	51.708	34.815	8.287	0.1314	32.705	0.925	28.325	20.279	12.146	16.179	service vessel	1	Mid-Atlantic Coastal Waters Area	32104	146.971	North Carolina Aquar on Roanoke Island	86.2316	2016
170	AR-298/OS-06 site	1989	barge	USA	North Carolina	North Atlantic Ocean		35.1782	-75.9961		2016	http://portal.ncdenr.org/c/document_library/get_file?uuid=24160156-4b96-49e6-9126-4fa488b49cbb&groupId=38337	Ocracoke Reef and Oyster Sanctuary	USA	840	US-NC	170	0.016045	11.058	9.147	6.381	4.677	0.538	0.463	0.387	0.373	0.345	0.298	5.213	0.339	51.708	34.815	8.287	0.1314	32.705	0.925	28.325	20.279	12.146	16.179	service vessel	1	Mid-Atlantic Coastal Waters Area	32104	147.04	North Carolina Aquar on Roanoke Island	86.1613	2016
171	AR-460 site	1989	railroad boxcar	USA	North Carolina	North Atlantic Ocean	12	33.8316	-78.3679		2016	http://portal.ncdenr.org/c/document_library/get_file?uuid=24160156-4b96-49e6-9126-4fa488b49cbb&groupId=38337	Fisherman's Reef	USA	840	US-NC	171	0.002932	4.524	2.871	1.587	2.937	0.606	0.484	0.393	0.228	0.197	0.155	5.134	0.261	53.648	37.426	8.286	0.1087	34.683	0.963	28.372	21.489	12.757	15.615	land item	0	0	32104	118.294	Alligator Adventure LLC	34.6729	2016
172	AR-460 site	1989	railroad boxcar	USA	North Carolina	North Atlantic Ocean	12	33.8332	-78.3678		2016	http://portal.ncdenr.org/c/document_library/get_file?uuid=24160156-4b96-49e6-9126-4fa488b49cbb&groupId=38337	Fisherman's Reef	USA	840	US-NC	172	0.002932	4.524	2.871	1.587	2.937	0.606	0.484	0.393	0.228	0.197	0.155	5.134	0.261	53.648	37.426	8.286	0.1087	34.683	0.963	28.372	21.489	12.757	15.615	land item	0	0	32104	118.2	Alligator Adventure LLC	34.698	2016
173	AR-460 site	1989	railroad boxcar	USA	North Carolina	North Atlantic Ocean	12	33.834	-78.37		2016	http://portal.ncdenr.org/c/document_library/get_file?uuid=24160156-4b96-49e6-9126-4fa488b49cbb&groupId=38337	Fisherman's Reef	USA	840	US-NC	173	0.006146	9.881	6.426	3.764	6.117	0.638	0.49	0.389	0.337	0.287	0.229	5.166	0.262	53.432	37.126	8.288	0.1108	34.574	0.961	28.673	21.547	12.908	15.765	land item	0	0	32104	118.337	Alligator Adventure LLC	34.5054	2016
174	AR-460 site	1990	barge	USA	North Carolina	North Atlantic Ocean	12	33.8359	-78.3662		2016	http://portal.ncdenr.org/c/document_library/get_file?uuid=24160156-4b96-49e6-9126-4fa488b49cbb&groupId=38337	Fisherman's Reef	USA	840	US-NC	174	0.006146	9.881	6.426	3.764	6.117	0.638	0.49	0.389	0.337	0.287	0.229	5.166	0.262	53.432	37.126	8.288	0.1108	34.574	0.961	28.673	21.547	12.908	15.765	service vessel	0	0	32104	117.919	Alligator Adventure LLC	34.8852	2016
175	AR-440 site	1987	railroad boxcar	USA	North Carolina	North Atlantic Ocean	13	33.8287	-78.2197		2016	http://portal.ncdenr.org/c/document_library/get_file?uuid=24160156-4b96-49e6-9126-4fa488b49cbb&groupId=38337	Brunswick County Fishing Club Reef	USA	840	US-NC	175	0.004039	5.551	3.403	1.535	4.016	0.601	0.482	0.386	0.248	0.209	0.152	5.097	0.265	53.5	37.114	8.284	0.1052	34.806	0.961	28.373	21.499	12.835	15.538	land item	0	0	32104	106.664	North Carolina Aquarium at Fort Fisher	30.7745	2016
176	Alton Lennon (AR-386 site)	1987	barge	USA	North Carolina	North Atlantic Ocean	24	33.9603	-77.5566		2016	http://portal.ncdenr.org/c/document_library/get_file?uuid=24160156-4b96-49e6-9126-4fa488b49cbb&groupId=38337	Hyde/Lennon Reef	USA	840	US-NC	176	0.001159	1.049	0.721	0.515	0.534	0.718	0.596	0.482	0.121	0.097	0.08	5.018	0.278	52.676	36.679	8.28	0.0981	35.131	0.95	28.152	22.226	17.515	10.637	service vessel	1	Mid-Atlantic Coastal Waters Area	32104	51.3342	North Carolina Aquarium at Fort Fisher	34.3579	2016
177	AR-386 site	1986	railroad boxcar	USA	North Carolina	North Atlantic Ocean	24	33.9554	-77.556		2016	http://portal.ncdenr.org/c/document_library/get_file?uuid=24160156-4b96-49e6-9126-4fa488b49cbb&groupId=38337	Hyde/Lennon Reef	USA	840	US-NC	177	0.001159	1.049	0.721	0.515	0.534	0.718	0.596	0.482	0.121	0.097	0.08	5.018	0.278	52.676	36.679	8.28	0.0981	35.131	0.95	28.152	22.226	17.515	10.637	land item	1	Mid-Atlantic Coastal Waters Area	32104	51.7537	North Carolina Aquarium at Fort Fisher	34.4227	2016
178	AR-378 site	1993	barge	USA	North Carolina	North Atlantic Ocean	12	34.0299	-77.8692		2016	http://portal.ncdenr.org/c/document_library/get_file?uuid=24160156-4b96-49e6-9126-4fa488b49cbb&groupId=38337	Phillip Wolfe Reef	USA	840	US-NC	178	0.005252	4.309	3.174	1.45	2.859	0.675	0.511	0.411	0.237	0.208	0.152	5.119	0.275	53.528	36.884	8.286	0.1057	34.736	0.953	28.196	21.414	13.449	14.747	service vessel	1	Mid-Atlantic Coastal Waters Area	32104	67.3536	North Carolina Aquarium at Fort Fisher	9.25054	2016
179	AR-376 site	1986	railroad boxcar	USA	North Carolina	North Atlantic Ocean	18	34.0542	-77.6592		2016	http://portal.ncdenr.org/c/document_library/get_file?uuid=24160156-4b96-49e6-9126-4fa488b49cbb&groupId=38337		USA	840	US-NC	179	0.001803	1.617	1.132	0.803	0.814	0.573	0.495	0.422	0.15	0.126	0.107	5.066	0.278	53.417	36.774	8.283	0.1018	34.968	0.95	28.026	21.674	14.103	13.923	land item	1	Mid-Atlantic Coastal Waters Area	32104	49.9632	North Carolina Aquarium at Fort Fisher	26.8542	2016
180	AR-372 site	1986	railroad boxcar	USA	North Carolina	North Atlantic Ocean	15	34.1017	-77.7468		2016	http://portal.ncdenr.org/c/document_library/get_file?uuid=24160156-4b96-49e6-9126-4fa488b49cbb&groupId=38337		USA	840	US-NC	180	0.00211	2.361	1.759	1.287	1.074	0.612	0.493	0.412	0.182	0.158	0.136	5.116	0.279	53.538	36.865	8.286	0.1056	34.794	0.95	27.775	21.249	13.521	14.254	land item	1	Mid-Atlantic Coastal Waters Area	32104	53.5712	North Carolina Aquarium at Fort Fisher	22.7856	2016
181	AR-372 site	1990	barge	USA	North Carolina	North Atlantic Ocean	15	34.1041	-77.7464		2016	http://portal.ncdenr.org/c/document_library/get_file?uuid=24160156-4b96-49e6-9126-4fa488b49cbb&groupId=38337		USA	840	US-NC	181	0.00211	2.361	1.759	1.287	1.074	0.612	0.493	0.412	0.182	0.158	0.136	5.116	0.279	53.538	36.865	8.286	0.1056	34.794	0.95	27.775	21.249	13.521	14.254	service vessel	1	Mid-Atlantic Coastal Waters Area	32104	53.4075	North Carolina Aquarium at Fort Fisher	22.992	2016
182	AR-372 site	1990	barge	USA	North Carolina	North Atlantic Ocean	15	34.1037	-77.7467		2016	http://portal.ncdenr.org/c/document_library/get_file?uuid=24160156-4b96-49e6-9126-4fa488b49cbb&groupId=38337		USA	840	US-NC	182	0.00211	2.361	1.759	1.287	1.074	0.612	0.493	0.412	0.182	0.158	0.136	5.116	0.279	53.538	36.865	8.286	0.1056	34.794	0.95	27.775	21.249	13.521	14.254	service vessel	1	Mid-Atlantic Coastal Waters Area	32104	53.4576	North Carolina Aquarium at Fort Fisher	22.9381	2016
183	AR-368 site	1986	railroad boxcar	USA	North Carolina	North Atlantic Ocean	20	34.1567	-77.4319		2016	http://portal.ncdenr.org/c/document_library/get_file?uuid=24160156-4b96-49e6-9126-4fa488b49cbb&groupId=38337		USA	840	US-NC	183	0.001209	1.033	0.733	0.594	0.439	0.656	0.552	0.459	0.118	0.099	0.088	5.065	0.282	53.733	36.729	8.283	0.1022	35.065	0.948	28.148	21.811	13.725	14.423	land item	1	Mid-Atlantic Coastal Waters Area	32104	26.9918	North Carolina Aquarium at Fort Fisher	50.6339	2016
184	AR-366 site	1986	railroad boxcar	USA	North Carolina	North Atlantic Ocean	20	34.2156	-77.4227		2016	http://portal.ncdenr.org/c/document_library/get_file?uuid=24160156-4b96-49e6-9126-4fa488b49cbb&groupId=38337		USA	840	US-NC	184	0.001289	1.19	0.83	0.698	0.492	0.584	0.502	0.432	0.126	0.107	0.097	5.098	0.284	53.76	36.751	8.285	0.105	34.991	0.947	27.992	21.44	13.123	14.869	land item	1	Mid-Atlantic Coastal Waters Area	32104	21.7401	North Carolina Aquarium at Fort Fisher	54.453	2016
185	AR-366 site	1987	railroad boxcar	USA	North Carolina	North Atlantic Ocean	20	34.2142	-77.4218		2016	http://portal.ncdenr.org/c/document_library/get_file?uuid=24160156-4b96-49e6-9126-4fa488b49cbb&groupId=38337		USA	840	US-NC	185	0.001289	1.19	0.83	0.698	0.492	0.584	0.502	0.432	0.126	0.107	0.097	5.098	0.284	53.76	36.751	8.285	0.105	34.991	0.947	27.992	21.44	13.123	14.869	land item	1	Mid-Atlantic Coastal Waters Area	32104	21.7777	North Carolina Aquarium at Fort Fisher	54.4449	2016
186	AR-362 site	1986	railroad boxcar	USA	North Carolina	North Atlantic Ocean	16	34.2598	-77.5079		2016	http://portal.ncdenr.org/c/document_library/get_file?uuid=24160156-4b96-49e6-9126-4fa488b49cbb&groupId=38337	Tom Boyette Reef	USA	840	US-NC	186	0.001731	1.818	1.392	0.957	0.861	0.595	0.482	0.406	0.161	0.141	0.118	5.147	0.285	53.633	36.811	8.288	0.1088	34.816	0.947	27.869	21.087	13.401	14.468	land item	1	Mid-Atlantic Coastal Waters Area	32104	26.0664	North Carolina Aquarium at Fort Fisher	50.9087	2016
187	AR-355 site	1986	railroad boxcar	USA	North Carolina	North Atlantic Ocean	18	34.3531	-77.3335		2016	http://portal.ncdenr.org/c/document_library/get_file?uuid=24160156-4b96-49e6-9126-4fa488b49cbb&groupId=38337	New River Reef	USA	840	US-NC	187	0.001617	1.685	1.17	0.836	0.849	0.564	0.48	0.416	0.155	0.13	0.109	5.147	0.29	53.07	36.643	8.288	0.1098	34.949	0.945	27.887	21.217	13.625	14.262	land item	1	Mid-Atlantic Coastal Waters Area	32104	8.41667	NC Aquarium at Pine Knoll Shores	60.1925	2016
188	AR-345 site	1986	railroad boxcar	USA	North Carolina	North Atlantic Ocean	18	34.5372	-76.9753		2016	http://portal.ncdenr.org/c/document_library/get_file?uuid=24160156-4b96-49e6-9126-4fa488b49cbb&groupId=38337	Swansboro Rotary Club Reef	USA	840	US-NC	188	0.00143	1.326	0.987	0.622	0.704	0.573	0.483	0.415	0.138	0.117	0.092	5.133	0.3	54.096	36.466	8.287	0.1123	35.094	0.94	27.793	21.222	13.682	14.111	land item	1	Mid-Atlantic Coastal Waters Area	32104	32.7218	NC Aquarium at Pine Knoll Shores	22.4738	2016
189	AR-340 site	1986	railroad boxcar	USA	North Carolina	North Atlantic Ocean	18	34.5716	-76.9726		2016	http://portal.ncdenr.org/c/document_library/get_file?uuid=24160156-4b96-49e6-9126-4fa488b49cbb&groupId=38337	J. Paul Tyndall Reef	USA	840	US-NC	189	0.00143	1.326	0.987	0.622	0.704	0.573	0.483	0.415	0.138	0.117	0.092	5.133	0.3	54.096	36.466	8.287	0.1123	35.094	0.94	27.793	21.222	13.682	14.111	land item	1	Mid-Atlantic Coastal Waters Area	32104	35.5265	NC Aquarium at Pine Knoll Shores	19.3685	2016
190	TBM IX (AR-330 site)	2011	barge	USA	North Carolina	North Atlantic Ocean	18	34.563	-76.8513		2016	http://portal.ncdenr.org/c/document_library/get_file?uuid=24160156-4b96-49e6-9126-4fa488b49cbb&groupId=38337	Howard Chapin Reef	USA	840	US-NC	190	0.001493	1.255	0.966	0.604	0.651	0.554	0.477	0.402	0.135	0.115	0.091	5.117	0.301	53.143	36.36	8.286	0.1116	35.126	0.939	27.789	21.142	13.709	14.08	service vessel	1	Mid-Atlantic Coastal Waters Area	32104	43.5037	NC Aquarium at Pine Knoll Shores	15.3212	2016
191	Cement Lady (AR-330 site)	2012	sailboat	USA	North Carolina	North Atlantic Ocean	18	34.5628	-76.8514		2016	http://portal.ncdenr.org/c/document_library/get_file?uuid=24160156-4b96-49e6-9126-4fa488b49cbb&groupId=38337	Howard Chapin Reef	USA	840	US-NC	191	0.001493	1.255	0.966	0.604	0.651	0.554	0.477	0.402	0.135	0.115	0.091	5.117	0.301	53.143	36.36	8.286	0.1116	35.126	0.939	27.789	21.142	13.709	14.08	other	1	Mid-Atlantic Coastal Waters Area	32104	43.4831	NC Aquarium at Pine Knoll Shores	15.3465	2016
192	Indra (AR-330 site)	1992	ship	USA	North Carolina	North Atlantic Ocean	18	34.5618	-76.8519		2016	http://portal.ncdenr.org/c/document_library/get_file?uuid=24160156-4b96-49e6-9126-4fa488b49cbb&groupId=38337	Howard Chapin Reef	USA	840	US-NC	192	0.001493	1.255	0.966	0.604	0.651	0.554	0.477	0.402	0.135	0.115	0.091	5.117	0.301	53.143	36.36	8.286	0.1116	35.126	0.939	27.789	21.142	13.709	14.08	other	1	Mid-Atlantic Coastal Waters Area	32104	43.3786	NC Aquarium at Pine Knoll Shores	15.4642	2016
193	Hard Rock (AR-330 site)	2012	ship	USA	North Carolina	North Atlantic Ocean	18	34.5623	-76.8517		2016	http://portal.ncdenr.org/c/document_library/get_file?uuid=24160156-4b96-49e6-9126-4fa488b49cbb&groupId=38337	Howard Chapin Reef	USA	840	US-NC	193	0.001493	1.255	0.966	0.604	0.651	0.554	0.477	0.402	0.135	0.115	0.091	5.117	0.301	53.143	36.36	8.286	0.1116	35.126	0.939	27.789	21.142	13.709	14.08	other	1	Mid-Atlantic Coastal Waters Area	32104	43.4318	NC Aquarium at Pine Knoll Shores	15.4007	2016
194	Tramp (AR-330 site)	2016	tug	USA	North Carolina	North Atlantic Ocean	18	34.5632	-76.8558		2016	http://portal.ncdenr.org/c/document_library/get_file?uuid=24160156-4b96-49e6-9126-4fa488b49cbb&groupId=38337	Howard Chapin Reef	USA	840	US-NC	194	0.001493	1.255	0.966	0.604	0.651	0.554	0.477	0.402	0.135	0.115	0.091	5.117	0.301	53.143	36.36	8.286	0.1116	35.126	0.939	27.789	21.142	13.709	14.08	service vessel	1	Mid-Atlantic Coastal Waters Area	32104	43.1774	NC Aquarium at Pine Knoll Shores	15.3556	2016
195	James J. Francesconi(AR-330 site)	2016	tug	USA	North Carolina	North Atlantic Ocean	18	34.5633	-76.8552		2016	http://portal.ncdenr.org/c/document_library/get_file?uuid=24160156-4b96-49e6-9126-4fa488b49cbb&groupId=38337	Howard Chapin Reef	USA	840	US-NC	195	0.001493	1.255	0.966	0.604	0.651	0.554	0.477	0.402	0.135	0.115	0.091	5.117	0.301	53.143	36.36	8.286	0.1116	35.126	0.939	27.789	21.142	13.709	14.08	service vessel	1	Mid-Atlantic Coastal Waters Area	32104	43.2239	NC Aquarium at Pine Knoll Shores	15.338	2016
196	Zane Grey (AR-160 site)	1974	liberty ship	USA	North Carolina	North Atlantic Ocean	20	35.7305	-75.446		2016	http://portal.ncdenr.org/c/document_library/get_file?uuid=24160156-4b96-49e6-9126-4fa488b49cbb&groupId=38337	Oregon Inlet Reef	USA	840	US-NC	196	0.006749	4.507	2.887	1.144	3.363	0.627	0.535	0.445	0.252	0.203	0.131	5.357	0.373	52.209	35.002	8.282	0.1422	31.297	0.922	26.549	19.442	10.773	15.776	dry cargo vessel	1	Mid-Atlantic Coastal Waters Area	32104	224.914	North Carolina Aquar on Roanoke Island	31.4023	2016
197	Dionysus	1978	liberty ship	USA	North Carolina	North Atlantic Ocean	20	35.7337	-75.4457		2016	http://portal.ncdenr.org/c/document_library/get_file?uuid=24160156-4b96-49e6-9126-4fa488b49cbb&groupId=38337	Oregon Inlet Reef	USA	840	US-NC	197	0.006749	4.507	2.887	1.144	3.363	0.627	0.535	0.445	0.252	0.203	0.131	5.357	0.373	52.209	35.002	8.282	0.1422	31.297	0.922	26.549	19.442	10.773	15.776	dry cargo vessel	1	Mid-Atlantic Coastal Waters Area	32104	225.179	North Carolina Aquar on Roanoke Island	31.1941	2016
198	AR-225 site	1986	railroad boxcar	USA	North Carolina	North Atlantic Ocean	20	35.1146	-75.6589		2016	http://portal.ncdenr.org/c/document_library/get_file?uuid=24160156-4b96-49e6-9126-4fa488b49cbb&groupId=38337		USA	840	US-NC	198	0.00519	2.562	1.781	0.67	1.892	0.587	0.471	0.394	0.198	0.153	0.094	5.148	0.328	53.606	35.416	8.278	0.1195	33.668	0.907	27.149	20.918	15.714	11.435	land item	1	Mid-Atlantic Coastal Waters Area	32104	168.461	North Carolina Aquar on Roanoke Island	89.221	2016
199	Spar (AR-305 site)	1988	buoy tender	USA	North Carolina	North Atlantic Ocean	32	34.2772	-76.6453		2016	http://portal.ncdenr.org/c/document_library/get_file?uuid=24160156-4b96-49e6-9126-4fa488b49cbb&groupId=38337	Carteret County Sportfishing Association Reef	USA	840	US-NC	199	0.001035	0.85	0.599	0.32	0.53	0.799	0.671	0.528	0.108	0.085	0.061	4.98	0.292	52.698	36.359	8.277	0.0988	35.613	0.932	28.055	22.124	16.068	11.987	special purpose vessel	1	Mid-Atlantic Coastal Waters Area	32104	55.4858	NC Aquarium at Pine Knoll Shores	49.8478	2016
200	Aeolus (AR-305 site)	2004	cable layer vessel	USA	North Carolina	North Atlantic Ocean	32	34.2782	-76.6433		2016	http://portal.ncdenr.org/c/document_library/get_file?uuid=24160156-4b96-49e6-9126-4fa488b49cbb&groupId=38337	Carteret County Sportfishing Association Reef	USA	840	US-NC	200	0.001035	0.85	0.599	0.32	0.53	0.799	0.671	0.528	0.108	0.085	0.061	4.98	0.292	52.698	36.359	8.277	0.0988	35.613	0.932	28.055	22.124	16.068	11.987	special purpose vessel	1	Mid-Atlantic Coastal Waters Area	32104	55.6543	NC Aquarium at Pine Knoll Shores	49.8044	2016
201	Jim Caudle Reef		barge	USA	South Carolina	North Atlantic Ocean	9	33.8139	-78.5084		09-2015	http://www.dnr.sc.gov/artificialreefs/docs/ReefGuide2015.pdf	8 barges	USA	840	US-SC	201	0.004411	5.902	4.415	2.754	3.148	0.628	0.486	0.397	0.273	0.239	0.192	5.171	0.258	53.041	37.275	8.288	0.1126	34.546	0.965	28.49	21.383	12.387	16.103	service vessel	0	0	32104	130.703	Alligator Adventure LLC	21.5418	2015	9
202	Jim Caudle Reef		barge	USA	South Carolina	North Atlantic Ocean	9	33.8149	-78.5108		09-2015	http://www.dnr.sc.gov/artificialreefs/docs/ReefGuide2015.pdf		USA	840	US-SC	202	0.004411	5.902	4.415	2.754	3.148	0.628	0.486	0.397	0.273	0.239	0.192	5.171	0.258	53.041	37.275	8.288	0.1126	34.546	0.965	28.49	21.383	12.387	16.103	service vessel	0	0	32104	130.846	Alligator Adventure LLC	21.334	2015	9
203	Jim Caudle Reef		barge	USA	South Carolina	North Atlantic Ocean	9	33.8169	-78.5045		09-2015	http://www.dnr.sc.gov/artificialreefs/docs/ReefGuide2015.pdf		USA	840	US-SC	203	0.004411	5.902	4.415	2.754	3.148	0.628	0.486	0.397	0.273	0.239	0.192	5.171	0.258	53.041	37.275	8.288	0.1126	34.546	0.965	28.49	21.383	12.387	16.103	service vessel	0	0	32104	130.228	Alligator Adventure LLC	21.9323	2015	9
204	Jim Caudle Reef		tanker	USA	South Carolina	North Atlantic Ocean	9	33.8171	-78.5041		09-2015	http://www.dnr.sc.gov/artificialreefs/docs/ReefGuide2015.pdf		USA	840	US-SC	204	0.004411	5.902	4.415	2.754	3.148	0.628	0.486	0.397	0.273	0.239	0.192	5.171	0.258	53.041	37.275	8.288	0.1126	34.546	0.965	28.49	21.383	12.387	16.103	tanker	0	0	32104	130.189	Alligator Adventure LLC	21.9648	2015	9
205	Jim Caudle Reef		barge	USA	South Carolina	North Atlantic Ocean	9	33.8149	-78.5108		09-2015	http://www.dnr.sc.gov/artificialreefs/docs/ReefGuide2015.pdf		USA	840	US-SC	205	0.004411	5.902	4.415	2.754	3.148	0.628	0.486	0.397	0.273	0.239	0.192	5.171	0.258	53.041	37.275	8.288	0.1126	34.546	0.965	28.49	21.383	12.387	16.103	service vessel	0	0	32104	130.846	Alligator Adventure LLC	21.334	2015	9
206	Jim Caudle Reef		barge	USA	South Carolina	North Atlantic Ocean	9	33.8146	-78.5104		09-2015	http://www.dnr.sc.gov/artificialreefs/docs/ReefGuide2015.pdf		USA	840	US-SC	206	0.004411	5.902	4.415	2.754	3.148	0.628	0.486	0.397	0.273	0.239	0.192	5.171	0.258	53.041	37.275	8.288	0.1126	34.546	0.965	28.49	21.383	12.387	16.103	service vessel	0	0	32104	130.833	Alligator Adventure LLC	21.3653	2015	9
207	Orion - Jim Caudle Reef		barge	USA	South Carolina	North Atlantic Ocean	9	33.8147	-78.5104		09-2015	http://www.dnr.sc.gov/artificialreefs/docs/ReefGuide2015.pdf		USA	840	US-SC	207	0.004411	5.902	4.415	2.754	3.148	0.628	0.486	0.397	0.273	0.239	0.192	5.171	0.258	53.041	37.275	8.288	0.1126	34.546	0.965	28.49	21.383	12.387	16.103	service vessel	0	0	32104	130.825	Alligator Adventure LLC	21.3666	2015	9
208	Jim Caudle Reef		armored personnel carrier	USA	South Carolina	North Atlantic Ocean	9	33.8132	-78.5118		09-2015	http://www.dnr.sc.gov/artificialreefs/docs/ReefGuide2015.pdf		USA	840	US-SC	208	0.004411	5.902	4.415	2.754	3.148	0.628	0.486	0.397	0.273	0.239	0.192	5.171	0.258	53.041	37.275	8.288	0.1126	34.546	0.965	28.49	21.383	12.387	16.103	warship	0	0	32104	131.019	Alligator Adventure LLC	21.2248	2015	9
209	Jim Caudle Reef		armored personnel carrier	USA	South Carolina	North Atlantic Ocean	9	33.8135	-78.5126		09-2015	http://www.dnr.sc.gov/artificialreefs/docs/ReefGuide2015.pdf		USA	840	US-SC	209	0.004411	5.902	4.415	2.754	3.148	0.628	0.486	0.397	0.273	0.239	0.192	5.171	0.258	53.041	37.275	8.288	0.1126	34.546	0.965	28.49	21.383	12.387	16.103	warship	0	0	32104	131.072	Alligator Adventure LLC	21.149	2015	9
210	Jim Caudle Reef		armored personnel carrier	USA	South Carolina	North Atlantic Ocean	9	33.8138	-78.5109		09-2015	http://www.dnr.sc.gov/artificialreefs/docs/ReefGuide2015.pdf		USA	840	US-SC	210	0.004411	5.902	4.415	2.754	3.148	0.628	0.486	0.397	0.273	0.239	0.192	5.171	0.258	53.041	37.275	8.288	0.1126	34.546	0.965	28.49	21.383	12.387	16.103	warship	0	0	32104	130.916	Alligator Adventure LLC	21.3083	2015	9
211	Jim Caudle Reef		armored personnel carrier	USA	South Carolina	North Atlantic Ocean	9	33.8142	-78.5105		09-2015	http://www.dnr.sc.gov/artificialreefs/docs/ReefGuide2015.pdf		USA	840	US-SC	211	0.004411	5.902	4.415	2.754	3.148	0.628	0.486	0.397	0.273	0.239	0.192	5.171	0.258	53.041	37.275	8.288	0.1126	34.546	0.965	28.49	21.383	12.387	16.103	warship	0	0	32104	130.863	Alligator Adventure LLC	21.3485	2015	9
212	Jim Caudle Reef		armored personnel carrier	USA	South Carolina	North Atlantic Ocean	9	33.8144	-78.5088		09-2015	http://www.dnr.sc.gov/artificialreefs/docs/ReefGuide2015.pdf		USA	840	US-SC	212	0.004411	5.902	4.415	2.754	3.148	0.628	0.486	0.397	0.273	0.239	0.192	5.171	0.258	53.041	37.275	8.288	0.1126	34.546	0.965	28.49	21.383	12.387	16.103	warship	0	0	32104	130.71	Alligator Adventure LLC	21.5131	2015	9
213	Jim Caudle Reef		armored personnel carrier	USA	South Carolina	North Atlantic Ocean	9	33.8144	-78.5083		09-2015	http://www.dnr.sc.gov/artificialreefs/docs/ReefGuide2015.pdf		USA	840	US-SC	213	0.004411	5.902	4.415	2.754	3.148	0.628	0.486	0.397	0.273	0.239	0.192	5.171	0.258	53.041	37.275	8.288	0.1126	34.546	0.965	28.49	21.383	12.387	16.103	warship	0	0	32104	130.674	Alligator Adventure LLC	21.5528	2015	9
214	Jim Caudle Reef		armored personnel carrier	USA	South Carolina	North Atlantic Ocean	9	33.8144	-78.5085		09-2015	http://www.dnr.sc.gov/artificialreefs/docs/ReefGuide2015.pdf		USA	840	US-SC	214	0.004411	5.902	4.415	2.754	3.148	0.628	0.486	0.397	0.273	0.239	0.192	5.171	0.258	53.041	37.275	8.288	0.1126	34.546	0.965	28.49	21.383	12.387	16.103	warship	0	0	32104	130.688	Alligator Adventure LLC	21.5348	2015	9
215	Jim Caudle Reef		armored personnel carrier	USA	South Carolina	North Atlantic Ocean	9	33.8147	-78.5085		09-2015	http://www.dnr.sc.gov/artificialreefs/docs/ReefGuide2015.pdf		USA	840	US-SC	215	0.004411	5.902	4.415	2.754	3.148	0.628	0.486	0.397	0.273	0.239	0.192	5.171	0.258	53.041	37.275	8.288	0.1126	34.546	0.965	28.49	21.383	12.387	16.103	warship	0	0	32104	130.667	Alligator Adventure LLC	21.5437	2015	9
216	Jim Caudle Reef		armored personnel carrier	USA	South Carolina	North Atlantic Ocean	9	33.8148	-78.5083		09-2015	http://www.dnr.sc.gov/artificialreefs/docs/ReefGuide2015.pdf		USA	840	US-SC	216	0.004411	5.902	4.415	2.754	3.148	0.628	0.486	0.397	0.273	0.239	0.192	5.171	0.258	53.041	37.275	8.288	0.1126	34.546	0.965	28.49	21.383	12.387	16.103	warship	0	0	32104	130.643	Alligator Adventure LLC	21.5658	2015	9
217	Jim Caudle Reef		armored personnel carrier	USA	South Carolina	North Atlantic Ocean	9	33.8153	-78.5092		09-2015	http://www.dnr.sc.gov/artificialreefs/docs/ReefGuide2015.pdf		USA	840	US-SC	217	0.004411	5.902	4.415	2.754	3.148	0.628	0.486	0.397	0.273	0.239	0.192	5.171	0.258	53.041	37.275	8.288	0.1126	34.546	0.965	28.49	21.383	12.387	16.103	warship	0	0	32104	130.703	Alligator Adventure LLC	21.4774	2015	9
218	Jim Caudle Reef		armored personnel carrier	USA	South Carolina	North Atlantic Ocean	9	33.8153	-78.5088		09-2015	http://www.dnr.sc.gov/artificialreefs/docs/ReefGuide2015.pdf		USA	840	US-SC	218	0.004411	5.902	4.415	2.754	3.148	0.628	0.486	0.397	0.273	0.239	0.192	5.171	0.258	53.041	37.275	8.288	0.1126	34.546	0.965	28.49	21.383	12.387	16.103	warship	0	0	32104	130.666	Alligator Adventure LLC	21.5189	2015	9
219	Jim Caudle Reef		armored personnel carrier	USA	South Carolina	North Atlantic Ocean	9	33.8152	-78.5087		09-2015	http://www.dnr.sc.gov/artificialreefs/docs/ReefGuide2015.pdf		USA	840	US-SC	219	0.004411	5.902	4.415	2.754	3.148	0.628	0.486	0.397	0.273	0.239	0.192	5.171	0.258	53.041	37.275	8.288	0.1126	34.546	0.965	28.49	21.383	12.387	16.103	warship	0	0	32104	130.659	Alligator Adventure LLC	21.5319	2015	9
220	Jim Caudle Reef		armored personnel carrier	USA	South Carolina	North Atlantic Ocean	9	33.815	-78.5091		09-2015	http://www.dnr.sc.gov/artificialreefs/docs/ReefGuide2015.pdf		USA	840	US-SC	220	0.004411	5.902	4.415	2.754	3.148	0.628	0.486	0.397	0.273	0.239	0.192	5.171	0.258	53.041	37.275	8.288	0.1126	34.546	0.965	28.49	21.383	12.387	16.103	warship	0	0	32104	130.699	Alligator Adventure LLC	21.4937	2015	9
221	Jim Caudle Reef		barge	USA	South Carolina	North Atlantic Ocean	9	33.8131	-78.5063		09-2015	http://www.dnr.sc.gov/artificialreefs/docs/ReefGuide2015.pdf		USA	840	US-SC	221	0.004411	5.902	4.415	2.754	3.148	0.628	0.486	0.397	0.273	0.239	0.192	5.171	0.258	53.041	37.275	8.288	0.1126	34.546	0.965	28.49	21.383	12.387	16.103	service vessel	0	0	32104	130.566	Alligator Adventure LLC	21.7344	2015	9
222	Jim Caudle Reef		barge	USA	South Carolina	North Atlantic Ocean	9	33.8134	-78.5058		09-2015	http://www.dnr.sc.gov/artificialreefs/docs/ReefGuide2015.pdf		USA	840	US-SC	222	0.004411	5.902	4.415	2.754	3.148	0.628	0.486	0.397	0.273	0.239	0.192	5.171	0.258	53.041	37.275	8.288	0.1126	34.546	0.965	28.49	21.383	12.387	16.103	service vessel	0	0	32104	130.513	Alligator Adventure LLC	21.7823	2015	9
223	Jim Caudle Reef		barge	USA	South Carolina	North Atlantic Ocean	9	33.8131	-78.5092		09-2015	http://www.dnr.sc.gov/artificialreefs/docs/ReefGuide2015.pdf		USA	840	US-SC	223	0.004411	5.902	4.415	2.754	3.148	0.628	0.486	0.397	0.273	0.239	0.192	5.171	0.258	53.041	37.275	8.288	0.1126	34.546	0.965	28.49	21.383	12.387	16.103	service vessel	0	0	32104	130.807	Alligator Adventure LLC	21.467	2015	9
224	Jim Caudle Reef		barge	USA	South Carolina	North Atlantic Ocean	9	33.8125	-78.5081		09-2015	http://www.dnr.sc.gov/artificialreefs/docs/ReefGuide2015.pdf		USA	840	US-SC	224	0.004411	5.902	4.415	2.754	3.148	0.628	0.486	0.397	0.273	0.239	0.192	5.171	0.258	53.041	37.275	8.288	0.1126	34.546	0.965	28.49	21.383	12.387	16.103	service vessel	0	0	32104	130.746	Alligator Adventure LLC	21.5635	2015	9
225	Little River Offshore Reef		landing craft	USA	South Carolina	North Atlantic Ocean	18	33.6998	-78.4437		09-2015	http://www.dnr.sc.gov/artificialreefs/docs/ReefGuide2015.pdf		USA	840	US-SC	225	0.002169	2.924	1.737	1.001	1.923	0.583	0.477	0.4	0.183	0.155	0.122	5.121	0.259	54.084	37.44	8.285	0.1087	34.724	0.966	28.366	21.496	12.924	15.442	warship	1	Southeast U.S.	32104	131.85	Alligator Adventure LLC	29.6546	2015	9
226	Little River Offshore Reef		landing craft	USA	South Carolina	North Atlantic Ocean	18	33.6966	-78.4494		09-2015	http://www.dnr.sc.gov/artificialreefs/docs/ReefGuide2015.pdf		USA	840	US-SC	226	0.002169	2.924	1.737	1.001	1.923	0.583	0.477	0.4	0.183	0.155	0.122	5.121	0.259	54.084	37.44	8.285	0.1087	34.724	0.966	28.366	21.496	12.924	15.442	warship	1	Southeast U.S.	32104	132.486	Alligator Adventure LLC	29.3012	2015	9
227	Little River Offshore Reef		armored personnel carrier	USA	South Carolina	North Atlantic Ocean	18	33.699	-78.4449		09-2015	http://www.dnr.sc.gov/artificialreefs/docs/ReefGuide2015.pdf		USA	840	US-SC	227	0.002169	2.924	1.737	1.001	1.923	0.583	0.477	0.4	0.183	0.155	0.122	5.121	0.259	54.084	37.44	8.285	0.1087	34.724	0.966	28.366	21.496	12.924	15.442	warship	1	Southeast U.S.	32104	131.996	Alligator Adventure LLC	29.5838	2015	9
228	Little River Offshore Reef		armored personnel carrier	USA	South Carolina	North Atlantic Ocean	18	33.6991	-78.4454		09-2015	http://www.dnr.sc.gov/artificialreefs/docs/ReefGuide2015.pdf		USA	840	US-SC	228	0.002169	2.924	1.737	1.001	1.923	0.583	0.477	0.4	0.183	0.155	0.122	5.121	0.259	54.084	37.44	8.285	0.1087	34.724	0.966	28.366	21.496	12.924	15.442	warship	1	Southeast U.S.	32104	132.02	Alligator Adventure LLC	29.538	2015	9
229	Little River Offshore Reef		armored personnel carrier	USA	South Carolina	North Atlantic Ocean	18	33.6989	-78.4441		09-2015	http://www.dnr.sc.gov/artificialreefs/docs/ReefGuide2015.pdf		USA	840	US-SC	229	0.002169	2.924	1.737	1.001	1.923	0.583	0.477	0.4	0.183	0.155	0.122	5.121	0.259	54.084	37.44	8.285	0.1087	34.724	0.966	28.366	21.496	12.924	15.442	warship	1	Southeast U.S.	32104	131.935	Alligator Adventure LLC	29.6533	2015	9
230	Little River Offshore Reef		armored personnel carrier	USA	South Carolina	North Atlantic Ocean	18	33.6981	-78.4451		09-2015	http://www.dnr.sc.gov/artificialreefs/docs/ReefGuide2015.pdf		USA	840	US-SC	230	0.002169	2.924	1.737	1.001	1.923	0.583	0.477	0.4	0.183	0.155	0.122	5.121	0.259	54.084	37.44	8.285	0.1087	34.724	0.966	28.366	21.496	12.924	15.442	warship	1	Southeast U.S.	32104	132.063	Alligator Adventure LLC	29.5962	2015	9
231	Little River Offshore Reef		armored personnel carrier	USA	South Carolina	North Atlantic Ocean	18	33.698	-78.4454		09-2015	http://www.dnr.sc.gov/artificialreefs/docs/ReefGuide2015.pdf		USA	840	US-SC	231	0.002169	2.924	1.737	1.001	1.923	0.583	0.477	0.4	0.183	0.155	0.122	5.121	0.259	54.084	37.44	8.285	0.1087	34.724	0.966	28.366	21.496	12.924	15.442	warship	1	Southeast U.S.	32104	132.094	Alligator Adventure LLC	29.5756	2015	9
232	Little River Offshore Reef		armored personnel carrier	USA	South Carolina	North Atlantic Ocean	18	33.6974	-78.4455		09-2015	http://www.dnr.sc.gov/artificialreefs/docs/ReefGuide2015.pdf		USA	840	US-SC	232	0.002169	2.924	1.737	1.001	1.923	0.583	0.477	0.4	0.183	0.155	0.122	5.121	0.259	54.084	37.44	8.285	0.1087	34.724	0.966	28.366	21.496	12.924	15.442	warship	1	Southeast U.S.	32104	132.141	Alligator Adventure LLC	29.5947	2015	9
233	Little River Offshore Reef		armored personnel carrier	USA	South Carolina	North Atlantic Ocean	18	33.6975	-78.4457		09-2015	http://www.dnr.sc.gov/artificialreefs/docs/ReefGuide2015.pdf		USA	840	US-SC	233	0.002169	2.924	1.737	1.001	1.923	0.583	0.477	0.4	0.183	0.155	0.122	5.121	0.259	54.084	37.44	8.285	0.1087	34.724	0.966	28.366	21.496	12.924	15.442	warship	1	Southeast U.S.	32104	132.144	Alligator Adventure LLC	29.5755	2015	9
234	Little River Offshore Reef		armored personnel carrier	USA	South Carolina	North Atlantic Ocean	18	33.6968	-78.4451		09-2015	http://www.dnr.sc.gov/artificialreefs/docs/ReefGuide2015.pdf		USA	840	US-SC	234	0.002169	2.924	1.737	1.001	1.923	0.583	0.477	0.4	0.183	0.155	0.122	5.121	0.259	54.084	37.44	8.285	0.1087	34.724	0.966	28.366	21.496	12.924	15.442	warship	1	Southeast U.S.	32104	132.143	Alligator Adventure LLC	29.6546	2015	9
235	Little River Offshore Reef		tug	USA	South Carolina	North Atlantic Ocean	18	33.699	-78.4433		09-2015	http://www.dnr.sc.gov/artificialreefs/docs/ReefGuide2015.pdf		USA	840	US-SC	235	0.002169	2.924	1.737	1.001	1.923	0.583	0.477	0.4	0.183	0.155	0.122	5.121	0.259	54.084	37.44	8.285	0.1087	34.724	0.966	28.366	21.496	12.924	15.442	service vessel	1	Southeast U.S.	32104	131.87	Alligator Adventure LLC	29.7134	2015	9
236	Barracuda Alley		dive barge	USA	South Carolina	North Atlantic Ocean	18	33.6994	-78.446		09-2015	http://www.dnr.sc.gov/artificialreefs/docs/ReefGuide2015.pdf		USA	840	US-SC	236	0.002169	2.924	1.737	1.001	1.923	0.583	0.477	0.4	0.183	0.155	0.122	5.121	0.259	54.084	37.44	8.285	0.1087	34.724	0.966	28.366	21.496	12.924	15.442	special purpose vessel	1	Southeast U.S.	32104	132.057	Alligator Adventure LLC	29.4696	2015	9
237	Barracuda Alley		deck barge	USA	South Carolina	North Atlantic Ocean	18	33.6997	-78.4454		09-2015	http://www.dnr.sc.gov/artificialreefs/docs/ReefGuide2015.pdf		USA	840	US-SC	237	0.002169	2.924	1.737	1.001	1.923	0.583	0.477	0.4	0.183	0.155	0.122	5.121	0.259	54.084	37.44	8.285	0.1087	34.724	0.966	28.366	21.496	12.924	15.442	service vessel	1	Southeast U.S.	32104	131.985	Alligator Adventure LLC	29.5137	2015	9
238	Barracuda Alley		armored personnel carrier	USA	South Carolina	North Atlantic Ocean	18	33.6993	-78.4458		09-2015	http://www.dnr.sc.gov/artificialreefs/docs/ReefGuide2015.pdf		USA	840	US-SC	238	0.002169	2.924	1.737	1.001	1.923	0.583	0.477	0.4	0.183	0.155	0.122	5.121	0.259	54.084	37.44	8.285	0.1087	34.724	0.966	28.366	21.496	12.924	15.442	warship	1	Southeast U.S.	32104	132.048	Alligator Adventure LLC	29.4901	2015	9
239	Barracuda Alley		armored personnel carrier	USA	South Carolina	North Atlantic Ocean	18	33.7	-78.445		09-2015	http://www.dnr.sc.gov/artificialreefs/docs/ReefGuide2015.pdf		USA	840	US-SC	239	0.002169	2.924	1.737	1.001	1.923	0.583	0.477	0.4	0.183	0.155	0.122	5.121	0.259	54.084	37.44	8.285	0.1087	34.724	0.966	28.366	21.496	12.924	15.442	warship	1	Southeast U.S.	32104	131.937	Alligator Adventure LLC	29.5291	2015	9
240	Barracuda Alley		armored personnel carrier	USA	South Carolina	North Atlantic Ocean	18	33.7002	-78.4452		09-2015	http://www.dnr.sc.gov/artificialreefs/docs/ReefGuide2015.pdf		USA	840	US-SC	240	0.002169	2.924	1.737	1.001	1.923	0.583	0.477	0.4	0.183	0.155	0.122	5.121	0.259	54.084	37.44	8.285	0.1087	34.724	0.966	28.366	21.496	12.924	15.442	warship	1	Southeast U.S.	32104	131.941	Alligator Adventure LLC	29.5065	2015	9
241	Barracuda Alley		armored personnel carrier	USA	South Carolina	North Atlantic Ocean	18	33.7001	-78.4453		09-2015	http://www.dnr.sc.gov/artificialreefs/docs/ReefGuide2015.pdf		USA	840	US-SC	241	0.002169	2.924	1.737	1.001	1.923	0.583	0.477	0.4	0.183	0.155	0.122	5.121	0.259	54.084	37.44	8.285	0.1087	34.724	0.966	28.366	21.496	12.924	15.442	warship	1	Southeast U.S.	32104	131.957	Alligator Adventure LLC	29.5012	2015	9
242	Barracuda Alley		armored personnel carrier	USA	South Carolina	North Atlantic Ocean	18	33.6996	-78.4481		09-2015	http://www.dnr.sc.gov/artificialreefs/docs/ReefGuide2015.pdf		USA	840	US-SC	242	0.002169	2.924	1.737	1.001	1.923	0.583	0.477	0.4	0.183	0.155	0.122	5.121	0.259	54.084	37.44	8.285	0.1087	34.724	0.966	28.366	21.496	12.924	15.442	warship	1	Southeast U.S.	32104	132.208	Alligator Adventure LLC	29.2815	2015	9
243	Barracuda Alley		armored personnel carrier	USA	South Carolina	North Atlantic Ocean	18	33.6994	-78.4482		09-2015	http://www.dnr.sc.gov/artificialreefs/docs/ReefGuide2015.pdf		USA	840	US-SC	243	0.002169	2.924	1.737	1.001	1.923	0.583	0.477	0.4	0.183	0.155	0.122	5.121	0.259	54.084	37.44	8.285	0.1087	34.724	0.966	28.366	21.496	12.924	15.442	warship	1	Southeast U.S.	32104	132.223	Alligator Adventure LLC	29.278	2015	9
244	Barracuda Alley		armored personnel carrier	USA	South Carolina	North Atlantic Ocean	18	33.6994	-78.4483		09-2015	http://www.dnr.sc.gov/artificialreefs/docs/ReefGuide2015.pdf		USA	840	US-SC	244	0.002169	2.924	1.737	1.001	1.923	0.583	0.477	0.4	0.183	0.155	0.122	5.121	0.259	54.084	37.44	8.285	0.1087	34.724	0.966	28.366	21.496	12.924	15.442	warship	1	Southeast U.S.	32104	132.238	Alligator Adventure LLC	29.2729	2015	9
245	Barracuda Alley		armored personnel carrier	USA	South Carolina	North Atlantic Ocean	18	33.699	-78.4483		09-2015	http://www.dnr.sc.gov/artificialreefs/docs/ReefGuide2015.pdf		USA	840	US-SC	245	0.002169	2.924	1.737	1.001	1.923	0.583	0.477	0.4	0.183	0.155	0.122	5.121	0.259	54.084	37.44	8.285	0.1087	34.724	0.966	28.366	21.496	12.924	15.442	warship	1	Southeast U.S.	32104	132.255	Alligator Adventure LLC	29.2958	2015	9
246	Barracuda Alley		armored personnel carrier	USA	South Carolina	North Atlantic Ocean	18	33.6987	-78.4485		09-2015	http://www.dnr.sc.gov/artificialreefs/docs/ReefGuide2015.pdf		USA	840	US-SC	246	0.002169	2.924	1.737	1.001	1.923	0.583	0.477	0.4	0.183	0.155	0.122	5.121	0.259	54.084	37.44	8.285	0.1087	34.724	0.966	28.366	21.496	12.924	15.442	warship	1	Southeast U.S.	32104	132.286	Alligator Adventure LLC	29.2872	2015	9
247	Barracuda Alley		armored personnel carrier	USA	South Carolina	North Atlantic Ocean	18	33.6986	-78.4483		09-2015	http://www.dnr.sc.gov/artificialreefs/docs/ReefGuide2015.pdf		USA	840	US-SC	247	0.002169	2.924	1.737	1.001	1.923	0.583	0.477	0.4	0.183	0.155	0.122	5.121	0.259	54.084	37.44	8.285	0.1087	34.724	0.966	28.366	21.496	12.924	15.442	warship	1	Southeast U.S.	32104	132.278	Alligator Adventure LLC	29.3124	2015	9
248	Barracuda Alley		armored personnel carrier	USA	South Carolina	North Atlantic Ocean	18	33.6985	-78.4483		09-2015	http://www.dnr.sc.gov/artificialreefs/docs/ReefGuide2015.pdf		USA	840	US-SC	248	0.002169	2.924	1.737	1.001	1.923	0.583	0.477	0.4	0.183	0.155	0.122	5.121	0.259	54.084	37.44	8.285	0.1087	34.724	0.966	28.366	21.496	12.924	15.442	warship	1	Southeast U.S.	32104	132.286	Alligator Adventure LLC	29.315	2015	9
249	Barracuda Alley		tug	USA	South Carolina	North Atlantic Ocean	18	33.7014	-78.4505		09-2015	http://www.dnr.sc.gov/artificialreefs/docs/ReefGuide2015.pdf		USA	840	US-SC	249	0.002169	2.924	1.737	1.001	1.923	0.583	0.477	0.4	0.183	0.155	0.122	5.121	0.259	54.084	37.44	8.285	0.1087	34.724	0.966	28.366	21.496	12.924	15.442	service vessel	1	Southeast U.S.	32104	132.284	Alligator Adventure LLC	28.997	2015	9
250	YO-225 - Will Goldfinch Reef		ship	USA	South Carolina	North Atlantic Ocean	18	33.2834	-78.7562		09-2015	http://www.dnr.sc.gov/artificialreefs/docs/ReefGuide2015.pdf		USA	840	US-SC	250	0.002018	3.44	1.944	1.118	2.322	0.551	0.475	0.395	0.203	0.163	0.126	5.048	0.25	53.986	37.758	8.28	0.1086	34.927	0.984	28.181	21.628	14.141	14.04	other	1	Southeast U.S.	32104	182.847	Alligator Adventure LLC	57.2964	2015	9
251	Will Goldfinch Reef		barge	USA	South Carolina	North Atlantic Ocean	18	33.2839	-78.7568		09-2015	http://www.dnr.sc.gov/artificialreefs/docs/ReefGuide2015.pdf		USA	840	US-SC	251	0.002018	3.44	1.944	1.118	2.322	0.551	0.475	0.395	0.203	0.163	0.126	5.048	0.25	53.986	37.758	8.28	0.1086	34.927	0.984	28.181	21.628	14.141	14.04	service vessel	1	Southeast U.S.	32104	182.851	Alligator Adventure LLC	57.2413	2015	9
252	BP-25 Reef		ship	USA	South Carolina	North Atlantic Ocean	29	33.3543	-78.4246		09-2015	http://www.dnr.sc.gov/artificialreefs/docs/ReefGuide2015.pdf		USA	840	US-SC	252	0.000935	1.114	0.743	0.548	0.566	0.845	0.668	0.527	0.117	0.099	0.084	5.002	0.257	54.602	37.696	8.278	0.1013	35.141	0.975	28.224	22.325	17.086	11.138	other	1	Southeast U.S.	32104	154.848	Alligator Adventure LLC	57.4573	2015	9
253	Bill Perry Jr Reef		landing craft	USA	South Carolina	North Atlantic Ocean	20	33.4275	-78.5592		09-2015	http://www.dnr.sc.gov/artificialreefs/docs/ReefGuide2015.pdf		USA	840	US-SC	253	0.001281	1.377	0.949	0.745	0.632	0.614	0.518	0.426	0.138	0.117	0.101	5.049	0.256	54.639	37.796	8.281	0.1052	34.97	0.974	28.166	21.889	14.497	13.669	warship	1	Southeast U.S.	32104	158.527	Alligator Adventure LLC	44.5892	2015	9
254	Bill Perry Jr Reef		landing craft	USA	South Carolina	North Atlantic Ocean	20	33.4258	-78.5563		09-2015	http://www.dnr.sc.gov/artificialreefs/docs/ReefGuide2015.pdf		USA	840	US-SC	254	0.001281	1.377	0.949	0.745	0.632	0.614	0.518	0.426	0.138	0.117	0.101	5.049	0.256	54.639	37.796	8.281	0.1052	34.97	0.974	28.166	21.889	14.497	13.669	warship	1	Southeast U.S.	32104	158.444	Alligator Adventure LLC	44.864	2015	9
255	Bill Perry Jr Reef		shrimp boat	USA	South Carolina	North Atlantic Ocean	20	33.4279	-78.5596		09-2015	http://www.dnr.sc.gov/artificialreefs/docs/ReefGuide2015.pdf		USA	840	US-SC	255	0.001281	1.377	0.949	0.745	0.632	0.614	0.518	0.426	0.138	0.117	0.101	5.049	0.256	54.639	37.796	8.281	0.1052	34.97	0.974	28.166	21.889	14.497	13.669	fishing vessel	1	Southeast U.S.	32104	158.529	Alligator Adventure LLC	44.5386	2015	9
256	Bill Perry Jr Reef		landing craft	USA	South Carolina	North Atlantic Ocean	20	33.4244	-78.5546		09-2015	http://www.dnr.sc.gov/artificialreefs/docs/ReefGuide2015.pdf		USA	840	US-SC	256	0.001281	1.377	0.949	0.745	0.632	0.614	0.518	0.426	0.138	0.117	0.101	5.049	0.256	54.639	37.796	8.281	0.1052	34.97	0.974	28.166	21.889	14.497	13.669	warship	1	Southeast U.S.	32104	158.423	Alligator Adventure LLC	45.0765	2015	9
257	Bill Perry Jr Reef		landing craft	USA	South Carolina	North Atlantic Ocean	20	33.4236	-78.5579		09-2015	http://www.dnr.sc.gov/artificialreefs/docs/ReefGuide2015.pdf		USA	840	US-SC	257	0.001281	1.377	0.949	0.745	0.632	0.614	0.518	0.426	0.138	0.117	0.101	5.049	0.256	54.639	37.796	8.281	0.1052	34.97	0.974	28.166	21.889	14.497	13.669	warship	1	Southeast U.S.	32104	158.709	Alligator Adventure LLC	45.0383	2015	9
258	Bill Perry Jr Reef		tug	USA	South Carolina	North Atlantic Ocean	20	33.4275	-78.5549		09-2015	http://www.dnr.sc.gov/artificialreefs/docs/ReefGuide2015.pdf		USA	840	US-SC	258	0.001281	1.377	0.949	0.745	0.632	0.614	0.518	0.426	0.138	0.117	0.101	5.049	0.256	54.639	37.796	8.281	0.1052	34.97	0.974	28.166	21.889	14.497	13.669	service vessel	1	Southeast U.S.	32104	158.218	Alligator Adventure LLC	44.742	2015	9
259	Bill Perry Jr Reef		subway car	USA	South Carolina	North Atlantic Ocean	20	33.4313	-78.5557		09-2015	http://www.dnr.sc.gov/artificialreefs/docs/ReefGuide2015.pdf		USA	840	US-SC	259	0.001281	1.377	0.949	0.745	0.632	0.614	0.518	0.426	0.138	0.117	0.101	5.049	0.256	54.639	37.796	8.281	0.1052	34.97	0.974	28.166	21.889	14.497	13.669	land item	1	Southeast U.S.	32104	158.007	Alligator Adventure LLC	44.326	2015	9
260	Bill Perry Jr Reef		subway car	USA	South Carolina	North Atlantic Ocean	20	33.4315	-78.5559		09-2015	http://www.dnr.sc.gov/artificialreefs/docs/ReefGuide2015.pdf		USA	840	US-SC	260	0.001281	1.377	0.949	0.745	0.632	0.614	0.518	0.426	0.138	0.117	0.101	5.049	0.256	54.639	37.796	8.281	0.1052	34.97	0.974	28.166	21.889	14.497	13.669	land item	1	Southeast U.S.	32104	158.007	Alligator Adventure LLC	44.2984	2015	9
261	Bill Perry Jr Reef		subway car	USA	South Carolina	North Atlantic Ocean	20	33.4311	-78.5551		09-2015	http://www.dnr.sc.gov/artificialreefs/docs/ReefGuide2015.pdf		USA	840	US-SC	261	0.001281	1.377	0.949	0.745	0.632	0.614	0.518	0.426	0.138	0.117	0.101	5.049	0.256	54.639	37.796	8.281	0.1052	34.97	0.974	28.166	21.889	14.497	13.669	land item	1	Southeast U.S.	32104	157.978	Alligator Adventure LLC	44.3656	2015	9
262	Bill Perry Jr Reef		subway car	USA	South Carolina	North Atlantic Ocean	20	33.431	-78.555		09-2015	http://www.dnr.sc.gov/artificialreefs/docs/ReefGuide2015.pdf		USA	840	US-SC	262	0.001281	1.377	0.949	0.745	0.632	0.614	0.518	0.426	0.138	0.117	0.101	5.049	0.256	54.639	37.796	8.281	0.1052	34.97	0.974	28.166	21.889	14.497	13.669	land item	1	Southeast U.S.	32104	157.983	Alligator Adventure LLC	44.3866	2015	9
263	Bill Perry Jr Reef		subway car	USA	South Carolina	North Atlantic Ocean	20	33.4312	-78.555		09-2015	http://www.dnr.sc.gov/artificialreefs/docs/ReefGuide2015.pdf		USA	840	US-SC	263	0.001281	1.377	0.949	0.745	0.632	0.614	0.518	0.426	0.138	0.117	0.101	5.049	0.256	54.639	37.796	8.281	0.1052	34.97	0.974	28.166	21.889	14.497	13.669	land item	1	Southeast U.S.	32104	157.966	Alligator Adventure LLC	44.3583	2015	9
264	Bill Perry Jr Reef		subway car	USA	South Carolina	North Atlantic Ocean	20	33.4323	-78.5563		09-2015	http://www.dnr.sc.gov/artificialreefs/docs/ReefGuide2015.pdf		USA	840	US-SC	264	0.001281	1.377	0.949	0.745	0.632	0.614	0.518	0.426	0.138	0.117	0.101	5.049	0.256	54.639	37.796	8.281	0.1052	34.97	0.974	28.166	21.889	14.497	13.669	land item	1	Southeast U.S.	32104	157.974	Alligator Adventure LLC	44.2047	2015	9
265	Bill Perry Jr Reef		subway car	USA	South Carolina	North Atlantic Ocean	20	33.4322	-78.5559		09-2015	http://www.dnr.sc.gov/artificialreefs/docs/ReefGuide2015.pdf		USA	840	US-SC	265	0.001281	1.377	0.949	0.745	0.632	0.614	0.518	0.426	0.138	0.117	0.101	5.049	0.256	54.639	37.796	8.281	0.1052	34.97	0.974	28.166	21.889	14.497	13.669	land item	1	Southeast U.S.	32104	157.958	Alligator Adventure LLC	44.2236	2015	9
266	Bill Perry Jr Reef		subway car	USA	South Carolina	North Atlantic Ocean	20	33.4318	-78.5563		09-2015	http://www.dnr.sc.gov/artificialreefs/docs/ReefGuide2015.pdf		USA	840	US-SC	266	0.001281	1.377	0.949	0.745	0.632	0.614	0.518	0.426	0.138	0.117	0.101	5.049	0.256	54.639	37.796	8.281	0.1052	34.97	0.974	28.166	21.889	14.497	13.669	land item	1	Southeast U.S.	32104	158.012	Alligator Adventure LLC	44.2572	2015	9
267	Bill Perry Jr Reef		armored personnel carrier	USA	South Carolina	North Atlantic Ocean	20	33.4278	-78.5517		09-2015	http://www.dnr.sc.gov/artificialreefs/docs/ReefGuide2015.pdf		USA	840	US-SC	267	0.001281	1.377	0.949	0.745	0.632	0.614	0.518	0.426	0.138	0.117	0.101	5.049	0.256	54.639	37.796	8.281	0.1052	34.97	0.974	28.166	21.889	14.497	13.669	warship	1	Southeast U.S.	32104	157.976	Alligator Adventure LLC	44.834	2015	9
268	Bill Perry Jr Reef		armored personnel carrier	USA	South Carolina	North Atlantic Ocean	20	33.4276	-78.5514		09-2015	http://www.dnr.sc.gov/artificialreefs/docs/ReefGuide2015.pdf		USA	840	US-SC	268	0.001281	1.377	0.949	0.745	0.632	0.614	0.518	0.426	0.138	0.117	0.101	5.049	0.256	54.639	37.796	8.281	0.1052	34.97	0.974	28.166	21.889	14.497	13.669	warship	1	Southeast U.S.	32104	157.963	Alligator Adventure LLC	44.8588	2015	9
269	Bill Perry Jr Reef		armored personnel carrier	USA	South Carolina	North Atlantic Ocean	20	33.4272	-78.551		09-2015	http://www.dnr.sc.gov/artificialreefs/docs/ReefGuide2015.pdf		USA	840	US-SC	269	0.001281	1.377	0.949	0.745	0.632	0.614	0.518	0.426	0.138	0.117	0.101	5.049	0.256	54.639	37.796	8.281	0.1052	34.97	0.974	28.166	21.889	14.497	13.669	warship	1	Southeast U.S.	32104	157.966	Alligator Adventure LLC	44.9114	2015	9
270	Bill Perry Jr Reef		armored personnel carrier	USA	South Carolina	North Atlantic Ocean	20	33.4268	-78.5512		09-2015	http://www.dnr.sc.gov/artificialreefs/docs/ReefGuide2015.pdf		USA	840	US-SC	270	0.001281	1.377	0.949	0.745	0.632	0.614	0.518	0.426	0.138	0.117	0.101	5.049	0.256	54.639	37.796	8.281	0.1052	34.97	0.974	28.166	21.889	14.497	13.669	warship	1	Southeast U.S.	32104	158.015	Alligator Adventure LLC	44.9504	2015	9
271	Bill Perry Jr Reef		armored personnel carrier	USA	South Carolina	North Atlantic Ocean	20	33.4267	-78.5517		09-2015	http://www.dnr.sc.gov/artificialreefs/docs/ReefGuide2015.pdf		USA	840	US-SC	271	0.001281	1.377	0.949	0.745	0.632	0.614	0.518	0.426	0.138	0.117	0.101	5.049	0.256	54.639	37.796	8.281	0.1052	34.97	0.974	28.166	21.889	14.497	13.669	warship	1	Southeast U.S.	32104	158.052	Alligator Adventure LLC	44.9412	2015	9
272	Paradise Reef		deck barge	USA	South Carolina	North Atlantic Ocean	11	33.5155	-78.9667		09-2015	http://www.dnr.sc.gov/artificialreefs/docs/ReefGuide2015.pdf		USA	840	US-SC	272	0.00434	5.436	3.808	2.226	3.21	0.667	0.494	0.366	0.261	0.233	0.186	5.174	0.246	53.704	37.44	8.287	0.1184	34.412	0.978	28.272	21.272	13.448	14.824	service vessel	1	Southeast U.S.	32104	183.897	Alligator Adventure LLC	37.8779	2015	9
273	Paradise Reef		armored personnel carrier	USA	South Carolina	North Atlantic Ocean	11	33.5183	-78.9702		09-2015	http://www.dnr.sc.gov/artificialreefs/docs/ReefGuide2015.pdf		USA	840	US-SC	273	0.00434	5.436	3.808	2.226	3.21	0.667	0.494	0.366	0.261	0.233	0.186	5.174	0.246	53.704	37.44	8.287	0.1184	34.412	0.978	28.272	21.272	13.448	14.824	warship	1	Southeast U.S.	32104	184.021	Alligator Adventure LLC	37.7998	2015	9
274	Bruce Rush Reef		crew boat	USA	South Carolina	North Atlantic Ocean	14	33.4335	-78.8777		09-2015	http://www.dnr.sc.gov/artificialreefs/docs/ReefGuide2015.pdf		USA	840	US-SC	274	0.002112	3.103	2.157	1.506	1.597	0.567	0.476	0.36	0.204	0.176	0.151	5.125	0.248	54.206	37.616	8.285	0.1143	34.622	0.979	28.345	21.303	13.353	14.992	service vessel	1	Southeast U.S.	32104	181.767	Alligator Adventure LLC	42.587	2015	9
275	Bruce Rush Reef		shrimp boat	USA	South Carolina	North Atlantic Ocean	14	33.432	-78.8743		09-2015	http://www.dnr.sc.gov/artificialreefs/docs/ReefGuide2015.pdf		USA	840	US-SC	275	0.002112	3.103	2.157	1.506	1.597	0.567	0.476	0.36	0.204	0.176	0.151	5.125	0.248	54.206	37.616	8.285	0.1143	34.622	0.979	28.345	21.303	13.353	14.992	fishing vessel	1	Southeast U.S.	32104	181.595	Alligator Adventure LLC	42.6516	2015	9
276	Ten Mile Reef		deck barge	USA	South Carolina	North Atlantic Ocean	14	33.4401	-78.8801		09-2015	http://www.dnr.sc.gov/artificialreefs/docs/ReefGuide2015.pdf		USA	840	US-SC	276	0.002112	3.103	2.157	1.506	1.597	0.567	0.476	0.36	0.204	0.176	0.151	5.125	0.248	54.206	37.616	8.285	0.1143	34.622	0.979	28.345	21.303	13.353	14.992	service vessel	1	Southeast U.S.	32104	181.538	Alligator Adventure LLC	41.9498	2015	9
277	Eleven Mile Reef		barge	USA	South Carolina	North Atlantic Ocean	14	33.4231	-78.8602		09-2015	http://www.dnr.sc.gov/artificialreefs/docs/ReefGuide2015.pdf		USA	840	US-SC	277	0.002112	3.103	2.157	1.506	1.597	0.567	0.476	0.36	0.204	0.176	0.151	5.125	0.248	54.206	37.616	8.285	0.1143	34.622	0.979	28.345	21.303	13.353	14.992	service vessel	1	Southeast U.S.	32104	181.066	Alligator Adventure LLC	43.2314	2015	9
278	Eleven Mile Reef		barge	USA	South Carolina	North Atlantic Ocean	14	33.4231	-78.8616		09-2015	http://www.dnr.sc.gov/artificialreefs/docs/ReefGuide2015.pdf		USA	840	US-SC	278	0.002112	3.103	2.157	1.506	1.597	0.567	0.476	0.36	0.204	0.176	0.151	5.125	0.248	54.206	37.616	8.285	0.1143	34.622	0.979	28.345	21.303	13.353	14.992	service vessel	1	Southeast U.S.	32104	181.183	Alligator Adventure LLC	43.2752	2015	9
279	Eleven Mile Reef		tug	USA	South Carolina	North Atlantic Ocean	14	33.4231	-78.8602		09-2015	http://www.dnr.sc.gov/artificialreefs/docs/ReefGuide2015.pdf		USA	840	US-SC	279	0.002112	3.103	2.157	1.506	1.597	0.567	0.476	0.36	0.204	0.176	0.151	5.125	0.248	54.206	37.616	8.285	0.1143	34.622	0.979	28.345	21.303	13.353	14.992	service vessel	1	Southeast U.S.	32104	181.066	Alligator Adventure LLC	43.2314	2015	9
280	Eleven Mile Reef		armored personnel carrier	USA	South Carolina	North Atlantic Ocean	14	33.4265	-78.8658		09-2015	http://www.dnr.sc.gov/artificialreefs/docs/ReefGuide2015.pdf		USA	840	US-SC	280	0.002112	3.103	2.157	1.506	1.597	0.567	0.476	0.36	0.204	0.176	0.151	5.125	0.248	54.206	37.616	8.285	0.1143	34.622	0.979	28.345	21.303	13.353	14.992	warship	1	Southeast U.S.	32104	181.282	Alligator Adventure LLC	43.0053	2015	9
281	Eleven Mile Reef		armored personnel carrier	USA	South Carolina	North Atlantic Ocean	14	33.426	-78.8652		09-2015	http://www.dnr.sc.gov/artificialreefs/docs/ReefGuide2015.pdf		USA	840	US-SC	281	0.002112	3.103	2.157	1.506	1.597	0.567	0.476	0.36	0.204	0.176	0.151	5.125	0.248	54.206	37.616	8.285	0.1143	34.622	0.979	28.345	21.303	13.353	14.992	warship	1	Southeast U.S.	32104	181.273	Alligator Adventure LLC	43.0471	2015	9
282	Eleven Mile Reef		armored personnel carrier	USA	South Carolina	North Atlantic Ocean	14	33.4261	-78.8649		09-2015	http://www.dnr.sc.gov/artificialreefs/docs/ReefGuide2015.pdf		USA	840	US-SC	282	0.002112	3.103	2.157	1.506	1.597	0.567	0.476	0.36	0.204	0.176	0.151	5.125	0.248	54.206	37.616	8.285	0.1143	34.622	0.979	28.345	21.303	13.353	14.992	warship	1	Southeast U.S.	32104	181.249	Alligator Adventure LLC	43.0358	2015	9
283	Eleven Mile Reef		armored personnel carrier	USA	South Carolina	North Atlantic Ocean	14	33.4263	-78.8649		09-2015	http://www.dnr.sc.gov/artificialreefs/docs/ReefGuide2015.pdf		USA	840	US-SC	283	0.002112	3.103	2.157	1.506	1.597	0.567	0.476	0.36	0.204	0.176	0.151	5.125	0.248	54.206	37.616	8.285	0.1143	34.622	0.979	28.345	21.303	13.353	14.992	warship	1	Southeast U.S.	32104	181.23	Alligator Adventure LLC	43.0054	2015	9
284	Eleven Mile Reef		armored personnel carrier	USA	South Carolina	North Atlantic Ocean	14	33.4264	-78.8653		09-2015	http://www.dnr.sc.gov/artificialreefs/docs/ReefGuide2015.pdf		USA	840	US-SC	284	0.002112	3.103	2.157	1.506	1.597	0.567	0.476	0.36	0.204	0.176	0.151	5.125	0.248	54.206	37.616	8.285	0.1143	34.622	0.979	28.345	21.303	13.353	14.992	warship	1	Southeast U.S.	32104	181.251	Alligator Adventure LLC	43.008	2015	9
285	Pawley's Island Reef		landing craft	USA	South Carolina	North Atlantic Ocean	11	33.4347	-79.0114		09-2015	http://www.dnr.sc.gov/artificialreefs/docs/ReefGuide2015.pdf		USA	840	US-SC	285	0.004677	6.378	4.218	2.501	3.877	0.635	0.478	0.364	0.283	0.246	0.197	5.164	0.244	54.127	38.475	8.287	0.1193	34.395	0.982	28.354	21.375	13.787	14.567	warship	1	Southeast U.S.	32104	192.106	Alligator Adventure LLC	47.67	2015	9
286	Pawley's Island Reef		landing craft	USA	South Carolina	North Atlantic Ocean	11	33.435	-79.0125		09-2015	http://www.dnr.sc.gov/artificialreefs/docs/ReefGuide2015.pdf		USA	840	US-SC	286	0.004677	6.378	4.218	2.501	3.877	0.635	0.478	0.364	0.283	0.246	0.197	5.164	0.244	54.127	38.475	8.287	0.1193	34.395	0.982	28.354	21.375	13.787	14.567	warship	1	Southeast U.S.	32104	192.171	Alligator Adventure LLC	47.6932	2015	9
287	Pawley's Island Reef		landing craft	USA	South Carolina	North Atlantic Ocean	11	33.4344	-79.0107		09-2015	http://www.dnr.sc.gov/artificialreefs/docs/ReefGuide2015.pdf		USA	840	US-SC	287	0.004677	6.378	4.218	2.501	3.877	0.635	0.478	0.364	0.283	0.246	0.197	5.164	0.244	54.127	38.475	8.287	0.1193	34.395	0.982	28.354	21.375	13.787	14.567	warship	1	Southeast U.S.	32104	192.067	Alligator Adventure LLC	47.6645	2015	9
288	Pawley's Island Reef		landing craft	USA	South Carolina	North Atlantic Ocean	11	33.4343	-79.0107		09-2015	http://www.dnr.sc.gov/artificialreefs/docs/ReefGuide2015.pdf		USA	840	US-SC	288	0.004677	6.378	4.218	2.501	3.877	0.635	0.478	0.364	0.283	0.246	0.197	5.164	0.244	54.127	38.475	8.287	0.1193	34.395	0.982	28.354	21.375	13.787	14.567	warship	1	Southeast U.S.	32104	192.073	Alligator Adventure LLC	47.6707	2015	9
289	Pawley's Island Reef		landing craft	USA	South Carolina	North Atlantic Ocean	11	33.4343	-79.0106		09-2015	http://www.dnr.sc.gov/artificialreefs/docs/ReefGuide2015.pdf		USA	840	US-SC	289	0.004677	6.378	4.218	2.501	3.877	0.635	0.478	0.364	0.283	0.246	0.197	5.164	0.244	54.127	38.475	8.287	0.1193	34.395	0.982	28.354	21.375	13.787	14.567	warship	1	Southeast U.S.	32104	192.064	Alligator Adventure LLC	47.669	2015	9
290	Pawley's Island Reef		landing craft	USA	South Carolina	North Atlantic Ocean	11	33.4341	-79.0104		09-2015	http://www.dnr.sc.gov/artificialreefs/docs/ReefGuide2015.pdf		USA	840	US-SC	290	0.004677	6.378	4.218	2.501	3.877	0.635	0.478	0.364	0.283	0.246	0.197	5.164	0.244	54.127	38.475	8.287	0.1193	34.395	0.982	28.354	21.375	13.787	14.567	warship	1	Southeast U.S.	32104	192.06	Alligator Adventure LLC	47.6772	2015	9
291	Pawley's Island Reef		landing craft	USA	South Carolina	North Atlantic Ocean	11	33.4344	-79.0104		09-2015	http://www.dnr.sc.gov/artificialreefs/docs/ReefGuide2015.pdf		USA	840	US-SC	291																								warship	1	Southeast U.S.	32104	192.044	Alligator Adventure LLC	47.6498	2015	9
292	Pawley's Island Reef		landing craft	USA	South Carolina	North Atlantic Ocean	11	33.4343	-79.0103		09-2015	http://www.dnr.sc.gov/artificialreefs/docs/ReefGuide2015.pdf		USA	840	US-SC	292	0.004677	6.378	4.218	2.501	3.877	0.635	0.478	0.364	0.283	0.246	0.197	5.164	0.244	54.127	38.475	8.287	0.1193	34.395	0.982	28.354	21.375	13.787	14.567	warship	1	Southeast U.S.	32104	192.038	Alligator Adventure LLC	47.6496	2015	9
293	Pawley's Island Reef		landing craft	USA	South Carolina	North Atlantic Ocean	11	33.4342	-79.0102		09-2015	http://www.dnr.sc.gov/artificialreefs/docs/ReefGuide2015.pdf		USA	840	US-SC	293	0.004677	6.378	4.218	2.501	3.877	0.635	0.478	0.364	0.283	0.246	0.197	5.164	0.244	54.127	38.475	8.287	0.1193	34.395	0.982	28.354	21.375	13.787	14.567	warship	1	Southeast U.S.	32104	192.033	Alligator Adventure LLC	47.6509	2015	9
294	Pawley's Island Reef		landing craft	USA	South Carolina	North Atlantic Ocean	11	33.4341	-79.01		09-2015	http://www.dnr.sc.gov/artificialreefs/docs/ReefGuide2015.pdf		USA	840	US-SC	294	0.004677	6.378	4.218	2.501	3.877	0.635	0.478	0.364	0.283	0.246	0.197	5.164	0.244	54.127	38.475	8.287	0.1193	34.395	0.982	28.354	21.375	13.787	14.567	warship	1	Southeast U.S.	32104	192.03	Alligator Adventure LLC	47.6587	2015	9
295	Tommy Pierce Reef		tug	USA	South Carolina	North Atlantic Ocean	11	33.142	-78.8432		09-2015	http://www.dnr.sc.gov/artificialreefs/docs/ReefGuide2015.pdf		USA	840	US-SC	295	0.001723	2.956	1.71	1.02	1.936	0.566	0.475	0.389	0.183	0.152	0.122	5.015	0.248	54.75	37.889	8.278	0.1081	35.027	0.991	28.229	22.246	17.383	10.846	service vessel	1	Southeast U.S.	32104	199.308	Alligator Adventure LLC	73.5883	2015	9
296	Wayne Upchurch Reef		tug	USA	South Carolina	North Atlantic Ocean	18	33.4338	-79.0122		09-2015	http://www.dnr.sc.gov/artificialreefs/docs/ReefGuide2015.pdf		USA	840	US-SC	296	0.004677	6.378	4.218	2.501	3.877	0.635	0.478	0.364	0.283	0.246	0.197	5.164	0.244	54.127	38.475	8.287	0.1193	34.395	0.982	28.354	21.375	13.787	14.567	service vessel	1	Southeast U.S.	32104	192.227	Alligator Adventure LLC	47.7997	2015	9
297	Wayne Upchurch Reef		armored personnel carrier	USA	South Carolina	North Atlantic Ocean	18	33.1435	-78.845		09-2015	http://www.dnr.sc.gov/artificialreefs/docs/ReefGuide2015.pdf		USA	840	US-SC	297	0.001723	2.956	1.71	1.02	1.936	0.566	0.475	0.389	0.183	0.152	0.122	5.015	0.248	54.75	37.889	8.278	0.1081	35.027	0.991	28.229	22.246	17.383	10.846	warship	1	Southeast U.S.	32104	199.314	Alligator Adventure LLC	73.4414	2015	9
298	Wayne Upchurch Reef		armored personnel carrier	USA	South Carolina	North Atlantic Ocean	18	33.1433	-78.845		09-2015	http://www.dnr.sc.gov/artificialreefs/docs/ReefGuide2015.pdf		USA	840	US-SC	298	0.001723	2.956	1.71	1.02	1.936	0.566	0.475	0.389	0.183	0.152	0.122	5.015	0.248	54.75	37.889	8.278	0.1081	35.027	0.991	28.229	22.246	17.383	10.846	warship	1	Southeast U.S.	32104	199.327	Alligator Adventure LLC	73.4601	2015	9
299	Wayne Upchurch Reef		armored personnel carrier	USA	South Carolina	North Atlantic Ocean	18	33.143	-78.8452		09-2015	http://www.dnr.sc.gov/artificialreefs/docs/ReefGuide2015.pdf		USA	840	US-SC	299	0.001723	2.956	1.71	1.02	1.936	0.566	0.475	0.389	0.183	0.152	0.122	5.015	0.248	54.75	37.889	8.278	0.1081	35.027	0.991	28.229	22.246	17.383	10.846	warship	1	Southeast U.S.	32104	199.367	Alligator Adventure LLC	73.502	2015	9
300	Wayne Upchurch Reef		armored personnel carrier	USA	South Carolina	North Atlantic Ocean	18	33.1427	-78.8452		09-2015	http://www.dnr.sc.gov/artificialreefs/docs/ReefGuide2015.pdf		USA	840	US-SC	300	0.001723	2.956	1.71	1.02	1.936	0.566	0.475	0.389	0.183	0.152	0.122	5.015	0.248	54.75	37.889	8.278	0.1081	35.027	0.991	28.229	22.246	17.383	10.846	warship	1	Southeast U.S.	32104	199.388	Alligator Adventure LLC	73.5299	2015	9
301	Wayne Upchurch Reef		armored personnel carrier	USA	South Carolina	North Atlantic Ocean	18	33.1424	-78.8452		09-2015	http://www.dnr.sc.gov/artificialreefs/docs/ReefGuide2015.pdf		USA	840	US-SC	301	0.001723	2.956	1.71	1.02	1.936	0.566	0.475	0.389	0.183	0.152	0.122	5.015	0.248	54.75	37.889	8.278	0.1081	35.027	0.991	28.229	22.246	17.383	10.846	warship	1	Southeast U.S.	32104	199.417	Alligator Adventure LLC	73.5709	2015	9
302	Wayne Upchurch Reef		armored personnel carrier	USA	South Carolina	North Atlantic Ocean	18	33.1422	-78.8452		09-2015	http://www.dnr.sc.gov/artificialreefs/docs/ReefGuide2015.pdf		USA	840	US-SC	302	0.001723	2.956	1.71	1.02	1.936	0.566	0.475	0.389	0.183	0.152	0.122	5.015	0.248	54.75	37.889	8.278	0.1081	35.027	0.991	28.229	22.246	17.383	10.846	warship	1	Southeast U.S.	32104	199.431	Alligator Adventure LLC	73.5907	2015	9
303	Georgetown Reef		ship	USA	South Carolina	North Atlantic Ocean	12	33.2373	-79.0004		09-2015	http://www.dnr.sc.gov/artificialreefs/docs/ReefGuide2015.pdf		USA	840	US-SC	303	0.005094	6.48	4.333	3.013	3.467	0.558	0.473	0.386	0.285	0.243	0.208	5.081	0.244	53.668	37.634	8.282	0.1149	34.695	0.991	28.171	21.711	14.94	13.231	other	1	Southeast U.S.	32104	203.77	Alligator Adventure LLC	66.9057	2015	9
304	Georgetown Reef		deck barge	USA	South Carolina	North Atlantic Ocean	12	33.2424	-79.0023		09-2015	http://www.dnr.sc.gov/artificialreefs/docs/ReefGuide2015.pdf		USA	840	US-SC	304	0.005094	6.48	4.333	3.013	3.467	0.558	0.473	0.386	0.285	0.243	0.208	5.081	0.244	53.668	37.634	8.282	0.1149	34.695	0.991	28.171	21.711	14.94	13.231	service vessel	1	Southeast U.S.	32104	203.559	Alligator Adventure LLC	66.4338	2015	9
305	Georgetown Reef		landing craft	USA	South Carolina	North Atlantic Ocean	12	33.239	-79.0036		09-2015	http://www.dnr.sc.gov/artificialreefs/docs/ReefGuide2015.pdf		USA	840	US-SC	305	0.005094	6.48	4.333	3.013	3.467	0.558	0.473	0.386	0.285	0.243	0.208	5.081	0.244	53.668	37.634	8.282	0.1149	34.695	0.991	28.171	21.711	14.94	13.231	warship	1	Southeast U.S.	32104	203.89	Alligator Adventure LLC	66.8339	2015	9
306	Georgetown Reef		armored personnel carrier	USA	South Carolina	North Atlantic Ocean	12	33.2396	-79.0033		09-2015	http://www.dnr.sc.gov/artificialreefs/docs/ReefGuide2015.pdf		USA	840	US-SC	306	0.005094	6.48	4.333	3.013	3.467	0.558	0.473	0.386	0.285	0.243	0.208	5.081	0.244	53.668	37.634	8.282	0.1149	34.695	0.991	28.171	21.711	14.94	13.231	warship	1	Southeast U.S.	32104	203.832	Alligator Adventure LLC	66.7669	2015	9
307	Georgetown Nearshore Reef		deck barge	USA	South Carolina	North Atlantic Ocean	9	33.2121	-79.0885		09-2015	http://www.dnr.sc.gov/artificialreefs/docs/ReefGuide2015.pdf		USA	840	US-SC	307	0.011519	11.308	7.816	6.21	5.098	0.602	0.479	0.382	0.37	0.322	0.29	5.101	0.242	52.913	37.336	8.283	0.1177	34.561	0.993	28.41	21.847	14.68	13.73	service vessel	1	Southeast U.S.	32104	212.005	Alligator Adventure LLC	72.768	2015	9
308	Georgetown Nearshore Reef		lash barge	USA	South Carolina	North Atlantic Ocean	9	33.2127	-79.0891		09-2015	http://www.dnr.sc.gov/artificialreefs/docs/ReefGuide2015.pdf		USA	840	US-SC	308	0.011519	11.308	7.816	6.21	5.098	0.602	0.479	0.382	0.37	0.322	0.29	5.101	0.242	52.913	37.336	8.283	0.1177	34.561	0.993	28.41	21.847	14.68	13.73	dry bulk carrier	1	Southeast U.S.	32104	212.01	Alligator Adventure LLC	72.736	2015	9
309	Georgetown Nearshore Reef		lash barge	USA	South Carolina	North Atlantic Ocean	9	33.2122	-79.0867		09-2015	http://www.dnr.sc.gov/artificialreefs/docs/ReefGuide2015.pdf		USA	840	US-SC	309	0.011519	11.308	7.816	6.21	5.098	0.602	0.479	0.382	0.37	0.322	0.29	5.101	0.242	52.913	37.336	8.283	0.1177	34.561	0.993	28.41	21.847	14.68	13.73	dry bulk carrier	1	Southeast U.S.	32104	211.867	Alligator Adventure LLC	72.6888	2015	9
310	Georgetown Nearshore Reef		armored personnel carrier	USA	South Carolina	North Atlantic Ocean	9	33.2113	-79.0878		09-2015	http://www.dnr.sc.gov/artificialreefs/docs/ReefGuide2015.pdf		USA	840	US-SC	310	0.011519	11.308	7.816	6.21	5.098	0.602	0.479	0.382	0.37	0.322	0.29	5.101	0.242	52.913	37.336	8.283	0.1177	34.561	0.993	28.41	21.847	14.68	13.73	warship	1	Southeast U.S.	32104	212.005	Alligator Adventure LLC	72.8206	2015	9
311	Georgetown Nearshore Reef		armored personnel carrier	USA	South Carolina	North Atlantic Ocean	9	33.2114	-79.0877		09-2015	http://www.dnr.sc.gov/artificialreefs/docs/ReefGuide2015.pdf		USA	840	US-SC	311	0.011519	11.308	7.816	6.21	5.098	0.602	0.479	0.382	0.37	0.322	0.29	5.101	0.242	52.913	37.336	8.283	0.1177	34.561	0.993	28.41	21.847	14.68	13.73	warship	1	Southeast U.S.	32104	211.991	Alligator Adventure LLC	72.8053	2015	9
312	Georgetown Nearshore Reef		armored personnel carrier	USA	South Carolina	North Atlantic Ocean	9	33.2114	-79.0879		09-2015	http://www.dnr.sc.gov/artificialreefs/docs/ReefGuide2015.pdf		USA	840	US-SC	312	0.011519	11.308	7.816	6.21	5.098	0.602	0.479	0.382	0.37	0.322	0.29	5.101	0.242	52.913	37.336	8.283	0.1177	34.561	0.993	28.41	21.847	14.68	13.73	warship	1	Southeast U.S.	32104	212	Alligator Adventure LLC	72.8085	2015	9
313	Georgetown Nearshore Reef		armored personnel carrier	USA	South Carolina	North Atlantic Ocean	9	33.2111	-79.0875		09-2015	http://www.dnr.sc.gov/artificialreefs/docs/ReefGuide2015.pdf		USA	840	US-SC	313	0.011519	11.308	7.816	6.21	5.098	0.602	0.479	0.382	0.37	0.322	0.29	5.101	0.242	52.913	37.336	8.283	0.1177	34.561	0.993	28.41	21.847	14.68	13.73	warship	1	Southeast U.S.	32104	211.997	Alligator Adventure LLC	72.829	2015	9
314	Georgetown Nearshore Reef		armored personnel carrier	USA	South Carolina	North Atlantic Ocean	9	33.2113	-79.0877		09-2015	http://www.dnr.sc.gov/artificialreefs/docs/ReefGuide2015.pdf		USA	840	US-SC	314	0.011519	11.308	7.816	6.21	5.098	0.602	0.479	0.382	0.37	0.322	0.29	5.101	0.242	52.913	37.336	8.283	0.1177	34.561	0.993	28.41	21.847	14.68	13.73	warship	1	Southeast U.S.	32104	211.995	Alligator Adventure LLC	72.8136	2015	9
315	Georgetown Nearshore Reef		armored personnel carrier	USA	South Carolina	North Atlantic Ocean	9	33.2113	-79.0879		09-2015	http://www.dnr.sc.gov/artificialreefs/docs/ReefGuide2015.pdf		USA	840	US-SC	315	0.011519	11.308	7.816	6.21	5.098	0.602	0.479	0.382	0.37	0.322	0.29	5.101	0.242	52.913	37.336	8.283	0.1177	34.561	0.993	28.41	21.847	14.68	13.73	warship	1	Southeast U.S.	32104	212.005	Alligator Adventure LLC	72.8177	2015	9
316	Georgetown Nearshore Reef		armored personnel carrier	USA	South Carolina	North Atlantic Ocean	9	33.2115	-79.0881		09-2015	http://www.dnr.sc.gov/artificialreefs/docs/ReefGuide2015.pdf		USA	840	US-SC	316	0.011519	11.308	7.816	6.21	5.098	0.602	0.479	0.382	0.37	0.322	0.29	5.101	0.242	52.913	37.336	8.283	0.1177	34.561	0.993	28.41	21.847	14.68	13.73	warship	1	Southeast U.S.	32104	212.012	Alligator Adventure LLC	72.8122	2015	9
317	Capt. Sam Crayton reef		deck barge	USA	South Carolina	North Atlantic Ocean	9	33.2104	-79.0888		09-2015	http://www.dnr.sc.gov/artificialreefs/docs/ReefGuide2015.pdf		USA	840	US-SC	317	0.011519	11.308	7.816	6.21	5.098	0.602	0.479	0.382	0.37	0.322	0.29	5.101	0.242	52.913	37.336	8.283	0.1177	34.561	0.993	28.41	21.847	14.68	13.73	service vessel	1	Southeast U.S.	32104	212.138	Alligator Adventure LLC	72.9482	2015	9
318	Capt. Sam Crayton reef		deck barge	USA	South Carolina	North Atlantic Ocean	9	33.2115	-79.0883		09-2015	http://www.dnr.sc.gov/artificialreefs/docs/ReefGuide2015.pdf		USA	840	US-SC	318	0.011519	11.308	7.816	6.21	5.098	0.602	0.479	0.382	0.37	0.322	0.29	5.101	0.242	52.913	37.336	8.283	0.1177	34.561	0.993	28.41	21.847	14.68	13.73	service vessel	1	Southeast U.S.	32104	212.028	Alligator Adventure LLC	72.8185	2015	9
319	Pop DuBose's Place		barge	USA	South Carolina	North Atlantic Ocean	9	33.2124	-79.0877		09-2015	http://www.dnr.sc.gov/artificialreefs/docs/ReefGuide2015.pdf		USA	840	US-SC	319	0.011519	11.308	7.816	6.21	5.098	0.602	0.479	0.382	0.37	0.322	0.29	5.101	0.242	52.913	37.336	8.283	0.1177	34.561	0.993	28.41	21.847	14.68	13.73	service vessel	1	Southeast U.S.	32104	211.919	Alligator Adventure LLC	72.7012	2015	9
320	C.J. Davidson Jr Reef		deck barge	USA	South Carolina	North Atlantic Ocean	16	33.0988	-79.0125		09-2015	http://www.dnr.sc.gov/artificialreefs/docs/ReefGuide2015.pdf		USA	840	US-SC	320	0.005318	6.025	4.316	2.658	3.367	0.554	0.471	0.389	0.273	0.238	0.192	5.055	0.244	54.684	37.848	8.28	0.1135	34.795	0.995	28.046	21.722	14.74	13.306	service vessel	1	Southeast U.S.	32104	214.316	Alligator Adventure LLC	81.7591	2015	9
321	C.J. Davidson Jr Reef		armored personnel carrier	USA	South Carolina	North Atlantic Ocean	16	33.0991	-79.011		09-2015	http://www.dnr.sc.gov/artificialreefs/docs/ReefGuide2015.pdf	20 army armored personnel carriers	USA	840	US-SC	321	0.005318	6.025	4.316	2.658	3.367	0.554	0.471	0.389	0.273	0.238	0.192	5.055	0.244	54.684	37.848	8.28	0.1135	34.795	0.995	28.046	21.722	14.74	13.306	warship	1	Southeast U.S.	32104	214.19	Alligator Adventure LLC	81.6891	2015	9
322	Vermilion		vessel	USA	South Carolina	North Atlantic Ocean	37	32.9591	-78.6675		09-2015	http://www.dnr.sc.gov/artificialreefs/docs/ReefGuide2015.pdf		USA	840	US-SC	322	0.000546	1.146	0.626	0.386	0.76	0.748	0.62	0.485	0.112	0.088	0.069	4.928	0.252	55.166	37.43	8.273	0.1001	35.407	0.994	28.275	22.801	17.569	10.706	other	1	Southeast U.S.	32104	202.507	Alligator Adventure LLC	93.4904	2015	9
323	Eagle - Greenville Reef		tug	USA	South Carolina	North Atlantic Ocean	26	32.9437	-78.9598		09-2015	http://www.dnr.sc.gov/artificialreefs/docs/ReefGuide2015.pdf		USA	840	US-SC	323	0.001121	2.026	1.071	0.768	1.258	0.568	0.488	0.396	0.142	0.12	0.103	4.985	0.246	55.065	37.896	8.276	0.108	35.115	1	28.131	22.496	17.576	10.555	service vessel	1	Southeast U.S.	32104	222.351	South Carolina Aquarium	91.9939	2015	9
324	YSR-38 - Greenville Reef		fuel barge	USA	South Carolina	North Atlantic Ocean	26	32.9484	-78.9106		09-2015	http://www.dnr.sc.gov/artificialreefs/docs/ReefGuide2015.pdf		USA	840	US-SC	324	0.000808	1.71	0.849	0.562	1.148	0.591	0.509	0.408	0.13	0.105	0.086	4.966	0.248	55.414	37.716	8.275	0.1053	35.223	0.998	28.271	22.622	17.966	10.305	tanker	1	Southeast U.S.	32104	218.735	Alligator Adventure LLC	95.7486	2015	9
325	YOG-78 - Greenville Reef		ship	USA	South Carolina	North Atlantic Ocean	26	32.9484	-78.9142		09-2015	http://www.dnr.sc.gov/artificialreefs/docs/ReefGuide2015.pdf		USA	840	US-SC	325	0.000808	1.71	0.849	0.562	1.148	0.591	0.509	0.408	0.13	0.105	0.086	4.966	0.248	55.414	37.716	8.275	0.1053	35.223	0.998	28.271	22.622	17.966	10.305	other	1	Southeast U.S.	32104	218.967	Alligator Adventure LLC	95.8035	2015	9
326	Greenville Reef		deck barge	USA	South Carolina	North Atlantic Ocean	26	32.9457	-78.9125		09-2015	http://www.dnr.sc.gov/artificialreefs/docs/ReefGuide2015.pdf		USA	840	US-SC	326	0.000808	1.71	0.849	0.562	1.148	0.591	0.509	0.408	0.13	0.105	0.086	4.966	0.248	55.414	37.716	8.275	0.1053	35.223	0.998	28.271	22.622	17.966	10.305	service vessel	1	Southeast U.S.	32104	219.074	Alligator Adventure LLC	96.0734	2015	9
327	Greenville Reef		deck barge	USA	South Carolina	North Atlantic Ocean	26	32.947	-78.9107		09-2015	http://www.dnr.sc.gov/artificialreefs/docs/ReefGuide2015.pdf		USA	840	US-SC	327	0.000808	1.71	0.849	0.562	1.148	0.591	0.509	0.408	0.13	0.105	0.086	4.966	0.248	55.414	37.716	8.275	0.1053	35.223	0.998	28.271	22.622	17.966	10.305	service vessel	1	Southeast U.S.	32104	218.857	Alligator Adventure LLC	95.9098	2015	9
328	JoAnn - Greenville Reef		cargo ship	USA	South Carolina	North Atlantic Ocean	26	32.9471	-78.9132		09-2015	http://www.dnr.sc.gov/artificialreefs/docs/ReefGuide2015.pdf		USA	840	US-SC	328	0.000808	1.71	0.849	0.562	1.148	0.591	0.509	0.408	0.13	0.105	0.086	4.966	0.248	55.414	37.716	8.275	0.1053	35.223	0.998	28.271	22.622	17.966	10.305	dry cargo vessel	1	Southeast U.S.	32104	219.009	Alligator Adventure LLC	95.9357	2015	9
329	America - Ralph H Skelton Reef		tug	USA	South Carolina	North Atlantic Ocean	26	32.9437	-78.9598		09-2015	http://www.dnr.sc.gov/artificialreefs/docs/ReefGuide2015.pdf		USA	840	US-SC	329	0.001121	2.026	1.071	0.768	1.258	0.568	0.488	0.396	0.142	0.12	0.103	4.985	0.246	55.065	37.896	8.276	0.108	35.115	1	28.131	22.496	17.576	10.555	service vessel	1	Southeast U.S.	32104	222.351	South Carolina Aquarium	91.9939	2015	9
330	Cape Romain Reef		tug	USA	South Carolina	North Atlantic Ocean	20	32.9972	-79.0392		09-2015	http://www.dnr.sc.gov/artificialreefs/docs/ReefGuide2015.pdf		USA	840	US-SC	330	0.001452	2.723	1.457	0.902	1.821	0.572	0.481	0.39	0.166	0.141	0.115	5.005	0.244	55.065	37.896	8.277	0.1108	34.995	1.001	28.114	22.248	16.265	11.849	service vessel	1	Southeast U.S.	32104	223.649	South Carolina Aquarium	86.0584	2015	9
331	Cape Romain Reef		deck barge	USA	South Carolina	North Atlantic Ocean	20	32.9975	-79.0381		09-2015	http://www.dnr.sc.gov/artificialreefs/docs/ReefGuide2015.pdf		USA	840	US-SC	331	0.001452	2.723	1.457	0.902	1.821	0.572	0.481	0.39	0.166	0.141	0.115	5.005	0.244	55.065	37.896	8.277	0.1108	34.995	1.001	28.114	22.248	16.265	11.849	service vessel	1	Southeast U.S.	32104	223.554	South Carolina Aquarium	86.1618	2015	9
332	Dolphin - Cape Romain Reef		tug	USA	South Carolina	North Atlantic Ocean	20	32.9969	-79.0385		09-2015	http://www.dnr.sc.gov/artificialreefs/docs/ReefGuide2015.pdf		USA	840	US-SC	332	0.001452	2.723	1.457	0.902	1.821	0.572	0.481	0.39	0.166	0.141	0.115	5.005	0.244	55.065	37.896	8.277	0.1108	34.995	1.001	28.114	22.248	16.265	11.849	service vessel	1	Southeast U.S.	32104	223.627	South Carolina Aquarium	86.1087	2015	9
333	Cape Romain Reef		armored personnel carrier	USA	South Carolina	North Atlantic Ocean	20	32.9981	-79.0411		09-2015	http://www.dnr.sc.gov/artificialreefs/docs/ReefGuide2015.pdf		USA	840	US-SC	333	0.001452	2.723	1.457	0.902	1.821	0.572	0.481	0.39	0.166	0.141	0.115	5.005	0.244	55.065	37.896	8.277	0.1108	34.995	1.001	28.114	22.248	16.265	11.849	warship	1	Southeast U.S.	32104	223.712	South Carolina Aquarium	85.9142	2015	9
334	Cape Romain Reef		armored personnel carrier	USA	South Carolina	North Atlantic Ocean	20	32.9979	-79.041		09-2015	http://www.dnr.sc.gov/artificialreefs/docs/ReefGuide2015.pdf		USA	840	US-SC	334	0.001452	2.723	1.457	0.902	1.821	0.572	0.481	0.39	0.166	0.141	0.115	5.005	0.244	55.065	37.896	8.277	0.1108	34.995	1.001	28.114	22.248	16.265	11.849	warship	1	Southeast U.S.	32104	223.723	South Carolina Aquarium	85.9131	2015	9
335	Hector - Hector Reef		vessel	USA	South Carolina	North Atlantic Ocean	9	32.9996	-79.1012		09-2015	http://www.dnr.sc.gov/artificialreefs/docs/ReefGuide2015.pdf		USA	840	US-SC	335	0.002323	3.209	2.026	1.237	1.972	0.578	0.479	0.39	0.193	0.167	0.136	5.026	0.242	54.986	37.865	8.278	0.1137	34.863	1.003	28.085	22.395	17.355	10.73	other	1	Southeast U.S.	32104	227.789	South Carolina Aquarium	80.5511	2015	9
336	Hector Reef		landing craft	USA	South Carolina	North Atlantic Ocean	9	33.001	-79.1008		09-2015	http://www.dnr.sc.gov/artificialreefs/docs/ReefGuide2015.pdf		USA	840	US-SC	336	0.004804	4.971	3.561	2.425	2.546	0.579	0.47	0.383	0.25	0.222	0.187	5.05	0.242	54.741	37.9	8.279	0.115	34.761	1	27.98	21.595	14.659	13.321	warship	1	Southeast U.S.	32104	227.65	South Carolina Aquarium	80.6392	2015	9
337	Hector Reef		deck barge	USA	South Carolina	North Atlantic Ocean	9	32.9991	-79.1004		09-2015	http://www.dnr.sc.gov/artificialreefs/docs/ReefGuide2015.pdf		USA	840	US-SC	337	0.002323	3.209	2.026	1.237	1.972	0.578	0.479	0.39	0.193	0.167	0.136	5.026	0.242	54.986	37.865	8.278	0.1137	34.863	1.003	28.085	22.395	17.355	10.73	service vessel	1	Southeast U.S.	32104	227.769	South Carolina Aquarium	80.6074	2015	9
338	Hector Reef		bk barge	USA	South Carolina	North Atlantic Ocean	9	33.001	-79.1019		09-2015	http://www.dnr.sc.gov/artificialreefs/docs/ReefGuide2015.pdf		USA	840	US-SC	338	0.004804	4.971	3.561	2.425	2.546	0.579	0.47	0.383	0.25	0.222	0.187	5.05	0.242	54.741	37.9	8.279	0.115	34.761	1	27.98	21.595	14.659	13.321	service vessel	1	Southeast U.S.	32104	227.729	South Carolina Aquarium	80.54	2015	9
339	Capers Reef		deck barge	USA	South Carolina	North Atlantic Ocean	14	32.7401	-79.5751		09-2015	http://www.dnr.sc.gov/artificialreefs/docs/ReefGuide2015.pdf		USA	840	US-SC	339	0.002142	2.639	1.921	1.357	1.282	0.548	0.454	0.348	0.19	0.17	0.145	5.067	0.233	54.71	38.293	8.277	0.1267	34.422	1.026	28.301	21.856	13.903	14.398	service vessel	1	Southeast U.S.	32104	280.189	South Carolina Aquarium	33.3487	2015	9
340	Capers Reef		tug	USA	South Carolina	North Atlantic Ocean	14	32.7423	-79.5724		09-2015	http://www.dnr.sc.gov/artificialreefs/docs/ReefGuide2015.pdf		USA	840	US-SC	340	0.002142	2.639	1.921	1.357	1.282	0.548	0.454	0.348	0.19	0.17	0.145	5.067	0.233	54.71	38.293	8.277	0.1267	34.422	1.026	28.301	21.856	13.903	14.398	service vessel	1	Southeast U.S.	32104	279.835	South Carolina Aquarium	33.5569	2015	9
341	Capers Reef		armored personnel carrier	USA	South Carolina	North Atlantic Ocean	14	32.7437	-79.5702		09-2015	http://www.dnr.sc.gov/artificialreefs/docs/ReefGuide2015.pdf		USA	840	US-SC	341	0.002142	2.639	1.921	1.357	1.282	0.548	0.454	0.348	0.19	0.17	0.145	5.067	0.233	54.71	38.293	8.277	0.1267	34.422	1.026	28.301	21.856	13.903	14.398	warship	1	Southeast U.S.	32104	279.578	South Carolina Aquarium	33.7411	2015	9
342	Capers Reef		armored personnel carrier	USA	South Carolina	North Atlantic Ocean	14	32.7443	-79.5698		09-2015	http://www.dnr.sc.gov/artificialreefs/docs/ReefGuide2015.pdf		USA	840	US-SC	342	0.002142	2.639	1.921	1.357	1.282	0.548	0.454	0.348	0.19	0.17	0.145	5.067	0.233	54.71	38.293	8.277	0.1267	34.422	1.026	28.301	21.856	13.903	14.398	warship	1	Southeast U.S.	32104	279.504	South Carolina Aquarium	33.7672	2015	9
343	Capers Reef		armored personnel carrier	USA	South Carolina	North Atlantic Ocean	14	32.7441	-79.5691		09-2015	http://www.dnr.sc.gov/artificialreefs/docs/ReefGuide2015.pdf		USA	840	US-SC	343	0.002142	2.639	1.921	1.357	1.282	0.548	0.454	0.348	0.19	0.17	0.145	5.067	0.233	54.71	38.293	8.277	0.1267	34.422	1.026	28.301	21.856	13.903	14.398	warship	1	Southeast U.S.	32104	279.47	South Carolina Aquarium	33.8349	2015	9
344	Capers Reef		landing craft	USA	South Carolina	North Atlantic Ocean	14	32.7421	-79.576		09-2015	http://www.dnr.sc.gov/artificialreefs/docs/ReefGuide2015.pdf		USA	840	US-SC	344	0.002142	2.639	1.921	1.357	1.282	0.548	0.454	0.348	0.19	0.17	0.145	5.067	0.233	54.71	38.293	8.277	0.1267	34.422	1.026	28.301	21.856	13.903	14.398	warship	1	Southeast U.S.	32104	280.105	South Carolina Aquarium	33.2311	2015	9
345	Capers Reef		landing craft	USA	South Carolina	North Atlantic Ocean	14	32.7421	-79.5757		09-2015	http://www.dnr.sc.gov/artificialreefs/docs/ReefGuide2015.pdf		USA	840	US-SC	345	0.002142	2.639	1.921	1.357	1.282	0.548	0.454	0.348	0.19	0.17	0.145	5.067	0.233	54.71	38.293	8.277	0.1267	34.422	1.026	28.301	21.856	13.903	14.398	warship	1	Southeast U.S.	32104	280.084	South Carolina Aquarium	33.2591	2015	9
346	Capers Reef		deck barge	USA	South Carolina	North Atlantic Ocean	14	32.7494	-79.5747		09-2015	http://www.dnr.sc.gov/artificialreefs/docs/ReefGuide2015.pdf		USA	840	US-SC	346	0.002142	2.639	1.921	1.357	1.282	0.548	0.454	0.348	0.19	0.17	0.145	5.067	0.233	54.71	38.293	8.277	0.1267	34.422	1.026	28.301	21.856	13.903	14.398	service vessel	1	Southeast U.S.	32104	279.496	South Carolina Aquarium	33.2236	2015	9
347	Capers Reef		deck barge	USA	South Carolina	North Atlantic Ocean	14	32.7514	-79.5748		09-2015	http://www.dnr.sc.gov/artificialreefs/docs/ReefGuide2015.pdf		USA	840	US-SC	347	0.004296	4.364	3.141	2.278	2.086	0.572	0.461	0.358	0.24	0.216	0.186	5.089	0.232	54.14	38.082	8.279	0.1278	34.281	1.022	28.309	21.482	13.167	15.142	service vessel	1	Southeast U.S.	32104	279.355	South Carolina Aquarium	33.189	2015	9
348	Capers Reef		tug	USA	South Carolina	North Atlantic Ocean	14	32.7443	-79.5733		09-2015	http://www.dnr.sc.gov/artificialreefs/docs/ReefGuide2015.pdf		USA	840	US-SC	348	0.002142	2.639	1.921	1.357	1.282	0.548	0.454	0.348	0.19	0.17	0.145	5.067	0.233	54.71	38.293	8.277	0.1267	34.422	1.026	28.301	21.856	13.903	14.398	service vessel	1	Southeast U.S.	32104	279.762	South Carolina Aquarium	33.4394	2015	9
349	Capers Reef		deck barge	USA	South Carolina	North Atlantic Ocean	14	32.7421	-79.5771		09-2015	http://www.dnr.sc.gov/artificialreefs/docs/ReefGuide2015.pdf		USA	840	US-SC	349	0.002142	2.639	1.921	1.357	1.282	0.548	0.454	0.348	0.19	0.17	0.145	5.067	0.233	54.71	38.293	8.277	0.1267	34.422	1.026	28.301	21.856	13.903	14.398	service vessel	1	Southeast U.S.	32104	280.183	South Carolina Aquarium	33.1304	2015	9
350	Capers Reef		deck barge	USA	South Carolina	North Atlantic Ocean	14	32.7461	-79.5765		09-2015	http://www.dnr.sc.gov/artificialreefs/docs/ReefGuide2015.pdf		USA	840	US-SC	350	0.002142	2.639	1.921	1.357	1.282	0.548	0.454	0.348	0.19	0.17	0.145	5.067	0.233	54.71	38.293	8.277	0.1267	34.422	1.026	28.301	21.856	13.903	14.398	service vessel	1	Southeast U.S.	32104	279.861	South Carolina Aquarium	33.1138	2015	9
351	Kimberly - Y-73 Reef		tug	USA	South Carolina	North Atlantic Ocean	29	32.5335	-79.3251		09-2015	http://www.dnr.sc.gov/artificialreefs/docs/ReefGuide2015.pdf		USA	840	US-SC	351	0.000438	0.739	0.567	0.445	0.294	0.646	0.541	0.419	0.102	0.085	0.075	4.957	0.241	54.793	38.011	8.271	0.1141	35.175	1.027	28.449	22.87	17.404	11.045	service vessel	1	Southeast U.S.	32104	278.822	South Carolina Aquarium	63.1819	2015	9
352	Tanda - Y-73 Reef		tug	USA	South Carolina	North Atlantic Ocean	29	32.5433	-79.3224		09-2015	http://www.dnr.sc.gov/artificialreefs/docs/ReefGuide2015.pdf		USA	840	US-SC	352	0.000438	0.739	0.567	0.445	0.294	0.646	0.541	0.419	0.102	0.085	0.075	4.957	0.241	54.793	38.011	8.271	0.1141	35.175	1.027	28.449	22.87	17.404	11.045	service vessel	1	Southeast U.S.	32104	277.864	South Carolina Aquarium	62.9254	2015	9
353	Helen - Y-73 Reef		tug	USA	South Carolina	North Atlantic Ocean	29	32.5431	-79.3207		09-2015	http://www.dnr.sc.gov/artificialreefs/docs/ReefGuide2015.pdf		USA	840	US-SC	353	0.000438	0.739	0.567	0.445	0.294	0.646	0.541	0.419	0.102	0.085	0.075	4.957	0.241	54.793	38.011	8.271	0.1141	35.175	1.027	28.449	22.87	17.404	11.045	service vessel	1	Southeast U.S.	32104	277.766	South Carolina Aquarium	63.0695	2015	9
354	Y-73 - Y-73 Reef		tanker	USA	South Carolina	North Atlantic Ocean	29	32.541	-79.3166		09-2015	http://www.dnr.sc.gov/artificialreefs/docs/ReefGuide2015.pdf		USA	840	US-SC	354	0.000438	0.739	0.567	0.445	0.294	0.646	0.541	0.419	0.102	0.085	0.075	4.957	0.241	54.793	38.011	8.271	0.1141	35.175	1.027	28.449	22.87	17.404	11.045	tanker	1	Southeast U.S.	32104	277.67	South Carolina Aquarium	63.5279	2015	9
355	Charleston 60' Reef		deck barge	USA	South Carolina	North Atlantic Ocean	18	32.5511	-79.6719		09-2015	http://www.dnr.sc.gov/artificialreefs/docs/ReefGuide2015.pdf		USA	840	US-SC	355	0.001528	1.716	1.441	1.076	0.64	0.549	0.459	0.329	0.158	0.146	0.126	5.071	0.23	55.278	38.62	8.276	0.1323	34.358	1.04	28.343	21.841	13.361	14.982	service vessel	1	Southeast U.S.	32104	300.799	South Carolina Aquarium	35.7083	2015	9
356	Charleston 60' Reef		deck barge	USA	South Carolina	North Atlantic Ocean	18	32.55	-79.6676		09-2015	http://www.dnr.sc.gov/artificialreefs/docs/ReefGuide2015.pdf		USA	840	US-SC	356	0.001528	1.716	1.441	1.076	0.64	0.549	0.459	0.329	0.158	0.146	0.126	5.071	0.23	55.278	38.62	8.276	0.1323	34.358	1.04	28.343	21.841	13.361	14.982	service vessel	1	Southeast U.S.	32104	300.576	South Carolina Aquarium	36.0705	2015	9
357	Charleston 60' Reef		deck barge	USA	South Carolina	North Atlantic Ocean	18	32.5559	-79.6716		09-2015	http://www.dnr.sc.gov/artificialreefs/docs/ReefGuide2015.pdf		USA	840	US-SC	357	0.001528	1.716	1.441	1.076	0.64	0.549	0.459	0.329	0.158	0.146	0.126	5.071	0.23	55.278	38.62	8.276	0.1323	34.358	1.04	28.343	21.841	13.361	14.982	service vessel	1	Southeast U.S.	32104	300.422	South Carolina Aquarium	35.3321	2015	9
358	Charleston 60' Reef		barge	USA	South Carolina	North Atlantic Ocean	18	32.5558	-79.6736		09-2015	http://www.dnr.sc.gov/artificialreefs/docs/ReefGuide2015.pdf		USA	840	US-SC	358	0.001528	1.716	1.441	1.076	0.64	0.549	0.459	0.329	0.158	0.146	0.126	5.071	0.23	55.278	38.62	8.276	0.1323	34.358	1.04	28.343	21.841	13.361	14.982	service vessel	1	Southeast U.S.	32104	300.567	South Carolina Aquarium	35.2209	2015	9
359	Charleston Nearshore Reef		deck barge	USA	South Carolina	North Atlantic Ocean	9	32.7096	-79.76		09-2015	http://www.dnr.sc.gov/artificialreefs/docs/ReefGuide2015.pdf		USA	840	US-SC	359	0.011357	6.832	5.381	4.623	2.209	0.666	0.482	0.353	0.303	0.28	0.26	5.14	0.226	53.866	38.239	8.28	0.1382	33.814	1.034	28.805	21.694	13.244	15.561	service vessel	1	Southeast U.S.	32104	295.755	South Carolina Aquarium	17.9785	2015	9
360	Charleston Nearshore Reef		deck barge	USA	South Carolina	North Atlantic Ocean	9	32.7095	-79.7601		09-2015	http://www.dnr.sc.gov/artificialreefs/docs/ReefGuide2015.pdf		USA	840	US-SC	360	0.011357	6.832	5.381	4.623	2.209	0.666	0.482	0.353	0.303	0.28	0.26	5.14	0.226	53.866	38.239	8.28	0.1382	33.814	1.034	28.805	21.694	13.244	15.561	service vessel	1	Southeast U.S.	32104	295.768	South Carolina Aquarium	17.9708	2015	9
361	Charleston Nearshore Reef		bk barge	USA	South Carolina	North Atlantic Ocean	9	32.7109	-79.7604		09-2015	http://www.dnr.sc.gov/artificialreefs/docs/ReefGuide2015.pdf	4 barges	USA	840	US-SC	361	0.011357	6.832	5.381	4.623	2.209	0.666	0.482	0.353	0.303	0.28	0.26	5.14	0.226	53.866	38.239	8.28	0.1382	33.814	1.034	28.805	21.694	13.244	15.561	service vessel	1	Southeast U.S.	32104	295.694	South Carolina Aquarium	17.8687	2015	9
362	Charleston Nearshore Reef		deck barge	USA	South Carolina	North Atlantic Ocean	9	32.7094	-79.7601		09-2015	http://www.dnr.sc.gov/artificialreefs/docs/ReefGuide2015.pdf		USA	840	US-SC	362	0.011357	6.832	5.381	4.623	2.209	0.666	0.482	0.353	0.303	0.28	0.26	5.14	0.226	53.866	38.239	8.28	0.1382	33.814	1.034	28.805	21.694	13.244	15.561	service vessel	1	Southeast U.S.	32104	295.767	South Carolina Aquarium	17.9812	2015	9
363	Charleston Coastal Anglers Reef		deck barge	USA	South Carolina	North Atlantic Ocean	9	32.7105	-79.7622		09-2015	http://www.dnr.sc.gov/artificialreefs/docs/ReefGuide2015.pdf		USA	840	US-SC	363	0.011357	6.832	5.381	4.623	2.209	0.666	0.482	0.353	0.303	0.28	0.26	5.14	0.226	53.866	38.239	8.28	0.1382	33.814	1.034	28.805	21.694	13.244	15.561	service vessel	1	Southeast U.S.	32104	295.856	South Carolina Aquarium	17.7443	2015	9
364	Anne Richards - Comanche Reef		tug	USA	South Carolina	North Atlantic Ocean	32	32.4536	-79.3166		09-2015	http://www.dnr.sc.gov/artificialreefs/docs/ReefGuide2015.pdf		USA	840	US-SC	364	0.000367	0.735	0.521	0.389	0.346	0.713	0.594	0.458	0.1	0.081	0.069	4.936	0.242	55.164	37.92	8.269	0.113	35.301	1.031	28.462	22.989	17.469	10.993	service vessel	1	Southeast U.S.	32104	284.792	South Carolina Aquarium	68.336	2015	9
365	Comanche - Comanche Reef		ship	USA	South Carolina	North Atlantic Ocean	32	32.4566	-79.3179		09-2015	http://www.dnr.sc.gov/artificialreefs/docs/ReefGuide2015.pdf		USA	840	US-SC	365	0.000367	0.735	0.521	0.389	0.346	0.713	0.594	0.458	0.1	0.081	0.069	4.936	0.242	55.164	37.92	8.269	0.113	35.301	1.031	28.462	22.989	17.469	10.993	other	1	Southeast U.S.	32104	284.626	South Carolina Aquarium	68.0528	2015	9
366	Nanami - Comanche Reef		trawler	USA	South Carolina	North Atlantic Ocean	32	32.4552	-79.3267		09-2015	http://www.dnr.sc.gov/artificialreefs/docs/ReefGuide2015.pdf		USA	840	US-SC	366	0.000367	0.735	0.521	0.389	0.346	0.713	0.594	0.458	0.1	0.081	0.069	4.936	0.242	55.164	37.92	8.269	0.113	35.301	1.031	28.462	22.989	17.469	10.993	fishing vessel	1	Southeast U.S.	32104	285.292	South Carolina Aquarium	67.4455	2015	9
367	Kiawah Reef		barge	USA	South Carolina	North Atlantic Ocean	12	32.4796	-80.0093		09-2015	http://www.dnr.sc.gov/artificialreefs/docs/ReefGuide2015.pdf		USA	840	US-SC	367	0.002935	2.95	2.576	2.068	0.882	0.584	0.444	0.339	0.207	0.198	0.178	5.149	0.221	55.008	38.721	8.277	0.1482	33.683	1.056	28.592	21.426	13.071	15.521	service vessel	1	Southeast U.S.	32104	329.988	South Carolina Aquarium	35.4038	2015	9
368	Kiawah Reef		barge	USA	South Carolina	North Atlantic Ocean	12	32.4796	-80.0093		09-2015	http://www.dnr.sc.gov/artificialreefs/docs/ReefGuide2015.pdf		USA	840	US-SC	368	0.002935	2.95	2.576	2.068	0.882	0.584	0.444	0.339	0.207	0.198	0.178	5.149	0.221	55.008	38.721	8.277	0.1482	33.683	1.056	28.592	21.426	13.071	15.521	service vessel	1	Southeast U.S.	32104	329.988	South Carolina Aquarium	35.4038	2015	9
369	Kiawah Reef		deck barge	USA	South Carolina	North Atlantic Ocean	12	32.4791	-80.0017		09-2015	http://www.dnr.sc.gov/artificialreefs/docs/ReefGuide2015.pdf		USA	840	US-SC	369	0.002935	2.95	2.576	2.068	0.882	0.584	0.444	0.339	0.207	0.198	0.178	5.149	0.221	55.008	38.721	8.277	0.1482	33.683	1.056	28.592	21.426	13.071	15.521	service vessel	1	Southeast U.S.	32104	329.476	South Carolina Aquarium	35.3064	2015	9
370	Kiawah Reef		deck barge	USA	South Carolina	North Atlantic Ocean	12	32.4909	-79.9957		09-2015	http://www.dnr.sc.gov/artificialreefs/docs/ReefGuide2015.pdf		USA	840	US-SC	370	0.001941	2.141	1.878	1.413	0.728	0.573	0.448	0.343	0.176	0.169	0.146	5.124	0.224	55.359	38.774	8.277	0.1438	33.911	1.053	28.521	21.492	13.118	15.403	service vessel	1	Southeast U.S.	32104	328.211	South Carolina Aquarium	33.9194	2015	9
371	Coppedge - Kiawah Reef		tug	USA	South Carolina	North Atlantic Ocean	12	32.481	-80.005		09-2015	http://www.dnr.sc.gov/artificialreefs/docs/ReefGuide2015.pdf		USA	840	US-SC	371	0.002935	2.95	2.576	2.068	0.882	0.584	0.444	0.339	0.207	0.198	0.178	5.149	0.221	55.008	38.721	8.277	0.1482	33.683	1.056	28.592	21.426	13.071	15.521	service vessel	1	Southeast U.S.	32104	329.586	South Carolina Aquarium	35.1726	2015	9
372	Kiawah Reef		pusher tug	USA	South Carolina	North Atlantic Ocean	12	32.4795	-80.0062		09-2015	http://www.dnr.sc.gov/artificialreefs/docs/ReefGuide2015.pdf		USA	840	US-SC	372	0.002935	2.95	2.576	2.068	0.882	0.584	0.444	0.339	0.207	0.198	0.178	5.149	0.221	55.008	38.721	8.277	0.1482	33.683	1.056	28.592	21.426	13.071	15.521	service vessel	1	Southeast U.S.	32104	329.775	South Carolina Aquarium	35.3536	2015	9
373	Kiawah Reef		deck barge	USA	South Carolina	North Atlantic Ocean	12	32.4798	-80.0067		09-2015	http://www.dnr.sc.gov/artificialreefs/docs/ReefGuide2015.pdf		USA	840	US-SC	373	0.002935	2.95	2.576	2.068	0.882	0.584	0.444	0.339	0.207	0.198	0.178	5.149	0.221	55.008	38.721	8.277	0.1482	33.683	1.056	28.592	21.426	13.071	15.521	service vessel	1	Southeast U.S.	32104	329.788	South Carolina Aquarium	35.3297	2015	9
374	Kiawah Reef		lash barge	USA	South Carolina	North Atlantic Ocean	12	32.486	-80.0044		09-2015	http://www.dnr.sc.gov/artificialreefs/docs/ReefGuide2015.pdf		USA	840	US-SC	374	0.002935	2.95	2.576	2.068	0.882	0.584	0.444	0.339	0.207	0.198	0.178	5.149	0.221	55.008	38.721	8.277	0.1482	33.683	1.056	28.592	21.426	13.071	15.521	dry bulk carrier	1	Southeast U.S.	32104	329.185	South Carolina Aquarium	34.6166	2015	9
375	Kiawah Reef		deck barge	USA	South Carolina	North Atlantic Ocean	12	32.4906	-80.0041		09-2015	http://www.dnr.sc.gov/artificialreefs/docs/ReefGuide2015.pdf		USA	840	US-SC	375	0.002935	2.95	2.576	2.068	0.882	0.584	0.444	0.339	0.207	0.198	0.178	5.149	0.221	55.008	38.721	8.277	0.1482	33.683	1.056	28.592	21.426	13.071	15.521	service vessel	1	Southeast U.S.	32104	328.836	South Carolina Aquarium	34.1097	2015	9
376	Kiawah Reef		hopper barge	USA	South Carolina	North Atlantic Ocean	12	32.4922	-80.0041		09-2015	http://www.dnr.sc.gov/artificialreefs/docs/ReefGuide2015.pdf		USA	840	US-SC	376	0.002935	2.95	2.576	2.068	0.882	0.584	0.444	0.339	0.207	0.198	0.178	5.149	0.221	55.008	38.721	8.277	0.1482	33.683	1.056	28.592	21.426	13.071	15.521	dry bulk carrier	1	Southeast U.S.	32104	328.725	South Carolina Aquarium	33.9386	2015	9
377	Page - Edisto Reef		ship	USA	South Carolina	North Atlantic Ocean	20	32.359	-80.0881		09-2015	http://www.dnr.sc.gov/artificialreefs/docs/ReefGuide2015.pdf		USA	840	US-SC	377	0.00192	2.152	1.912	1.515	0.637	0.576	0.441	0.326	0.18	0.171	0.155	5.152	0.22	55.473	38.911	8.276	0.1518	33.655	1.064	28.624	21.473	13.308	15.316	other	1	Southeast U.S.	32104	344.264	South Carolina Aquarium	50.2646	2015	9
378	YDT-16 - Edisto Reef		ship	USA	South Carolina	North Atlantic Ocean	20	32.357	-80.0885		09-2015	http://www.dnr.sc.gov/artificialreefs/docs/ReefGuide2015.pdf		USA	840	US-SC	378	0.00192	2.152	1.912	1.515	0.637	0.576	0.441	0.326	0.18	0.171	0.155	5.152	0.22	55.473	38.911	8.276	0.1518	33.655	1.064	28.624	21.473	13.308	15.316	other	1	Southeast U.S.	32104	344.437	South Carolina Aquarium	50.4885	2015	9
379	Edisto Reef		armored personnel carrier	USA	South Carolina	North Atlantic Ocean	20	32.358	-80.0853		09-2015	http://www.dnr.sc.gov/artificialreefs/docs/ReefGuide2015.pdf		USA	840	US-SC	379	0.00192	2.152	1.912	1.515	0.637	0.576	0.441	0.326	0.18	0.171	0.155	5.152	0.22	55.473	38.911	8.276	0.1518	33.655	1.064	28.624	21.473	13.308	15.316	warship	1	Southeast U.S.	32104	344.142	South Carolina Aquarium	50.2963	2015	9
380	Edisto Reef		armored personnel carrier	USA	South Carolina	North Atlantic Ocean	20	32.3581	-80.0851		09-2015	http://www.dnr.sc.gov/artificialreefs/docs/ReefGuide2015.pdf		USA	840	US-SC	380	0.00192	2.152	1.912	1.515	0.637	0.576	0.441	0.326	0.18	0.171	0.155	5.152	0.22	55.473	38.911	8.276	0.1518	33.655	1.064	28.624	21.473	13.308	15.316	warship	1	Southeast U.S.	32104	344.121	South Carolina Aquarium	50.2825	2015	9
381	Edisto Reef		armored personnel carrier	USA	South Carolina	North Atlantic Ocean	20	32.3578	-80.086		09-2015	http://www.dnr.sc.gov/artificialreefs/docs/ReefGuide2015.pdf		USA	840	US-SC	381	0.00192	2.152	1.912	1.515	0.637	0.576	0.441	0.326	0.18	0.171	0.155	5.152	0.22	55.473	38.911	8.276	0.1518	33.655	1.064	28.624	21.473	13.308	15.316	warship	1	Southeast U.S.	32104	344.207	South Carolina Aquarium	50.3371	2015	9
382	Edisto Reef		armored personnel carrier	USA	South Carolina	North Atlantic Ocean	20	32.3577	-80.0862		09-2015	http://www.dnr.sc.gov/artificialreefs/docs/ReefGuide2015.pdf		USA	840	US-SC	382	0.00192	2.152	1.912	1.515	0.637	0.576	0.441	0.326	0.18	0.171	0.155	5.152	0.22	55.473	38.911	8.276	0.1518	33.655	1.064	28.624	21.473	13.308	15.316	warship	1	Southeast U.S.	32104	344.224	South Carolina Aquarium	50.3516	2015	9
383	Edisto Reef		armored personnel carrier	USA	South Carolina	North Atlantic Ocean	20	32.3578	-80.0858		09-2015	http://www.dnr.sc.gov/artificialreefs/docs/ReefGuide2015.pdf		USA	840	US-SC	383	0.00192	2.152	1.912	1.515	0.637	0.576	0.441	0.326	0.18	0.171	0.155	5.152	0.22	55.473	38.911	8.276	0.1518	33.655	1.064	28.624	21.473	13.308	15.316	warship	1	Southeast U.S.	32104	344.191	South Carolina Aquarium	50.3294	2015	9
384	Edisto Reef		armored personnel carrier	USA	South Carolina	North Atlantic Ocean	20	32.3577	-80.0847		09-2015	http://www.dnr.sc.gov/artificialreefs/docs/ReefGuide2015.pdf		USA	840	US-SC	384	0.00192	2.152	1.912	1.515	0.637	0.576	0.441	0.326	0.18	0.171	0.155	5.152	0.22	55.473	38.911	8.276	0.1518	33.655	1.064	28.624	21.473	13.308	15.316	warship	1	Southeast U.S.	32104	344.119	South Carolina Aquarium	50.3082	2015	9
385	Edisto Reef		armored personnel carrier	USA	South Carolina	North Atlantic Ocean	20	32.358	-80.0852		09-2015	http://www.dnr.sc.gov/artificialreefs/docs/ReefGuide2015.pdf		USA	840	US-SC	385	0.00192	2.152	1.912	1.515	0.637	0.576	0.441	0.326	0.18	0.171	0.155	5.152	0.22	55.473	38.911	8.276	0.1518	33.655	1.064	28.624	21.473	13.308	15.316	warship	1	Southeast U.S.	32104	344.137	South Carolina Aquarium	50.2967	2015	9
386	Edisto Reef		armored personnel carrier	USA	South Carolina	North Atlantic Ocean	14	32.4228	-80.1998		09-2015	http://www.dnr.sc.gov/artificialreefs/docs/ReefGuide2015.pdf		USA	840	US-SC	386	0.006752	4.61	3.934	3.406	1.204	0.606	0.446	0.337	0.256	0.243	0.224	5.199	0.217	54.626	38.468	8.279	0.1573	33.204	1.063	28.835	21.457	13.014	15.821	warship	1	Southeast U.S.	32104	347.874	South Carolina Aquarium	48.251	2015	9
387	CCA-Edisto reef		armored personnel carrier	USA	South Carolina	North Atlantic Ocean	14	32.4228	-80.1997		09-2015	http://www.dnr.sc.gov/artificialreefs/docs/ReefGuide2015.pdf		USA	840	US-SC	387	0.006752	4.61	3.934	3.406	1.204	0.606	0.446	0.337	0.256	0.243	0.224	5.199	0.217	54.626	38.468	8.279	0.1573	33.204	1.063	28.835	21.457	13.014	15.821	warship	1	Southeast U.S.	32104	347.865	South Carolina Aquarium	48.2432	2015	9
388	CCA-Edisto reef		armored personnel carrier	USA	South Carolina	North Atlantic Ocean	14	32.4229	-80.1994		09-2015	http://www.dnr.sc.gov/artificialreefs/docs/ReefGuide2015.pdf		USA	840	US-SC	388	0.006752	4.61	3.934	3.406	1.204	0.606	0.446	0.337	0.256	0.243	0.224	5.199	0.217	54.626	38.468	8.279	0.1573	33.204	1.063	28.835	21.457	13.014	15.821	warship	1	Southeast U.S.	32104	347.835	South Carolina Aquarium	48.218	2015	9
389	CCA-Edisto reef		armored personnel carrier	USA	South Carolina	North Atlantic Ocean	14	32.4229	-80.1993		09-2015	http://www.dnr.sc.gov/artificialreefs/docs/ReefGuide2015.pdf		USA	840	US-SC	389	0.006752	4.61	3.934	3.406	1.204	0.606	0.446	0.337	0.256	0.243	0.224	5.199	0.217	54.626	38.468	8.279	0.1573	33.204	1.063	28.835	21.457	13.014	15.821	warship	1	Southeast U.S.	32104	347.832	South Carolina Aquarium	48.2162	2015	9
390	CCA-Edisto reef		barge	USA	South Carolina	North Atlantic Ocean	14	32.4223	-80.1961		09-2015	http://www.dnr.sc.gov/artificialreefs/docs/ReefGuide2015.pdf		USA	840	US-SC	390	0.006752	4.61	3.934	3.406	1.204	0.606	0.446	0.337	0.256	0.243	0.224	5.199	0.217	54.626	38.468	8.279	0.1573	33.204	1.063	28.835	21.457	13.014	15.821	service vessel	1	Southeast U.S.	32104	347.637	South Carolina Aquarium	48.1149	2015	9
391	CCA-Edisto reef		barge	USA	South Carolina	North Atlantic Ocean	14	32.4216	-80.1937		09-2015	http://www.dnr.sc.gov/artificialreefs/docs/ReefGuide2015.pdf		USA	840	US-SC	391	0.006752	4.61	3.934	3.406	1.204	0.606	0.446	0.337	0.256	0.243	0.224	5.199	0.217	54.626	38.468	8.279	0.1573	33.204	1.063	28.835	21.457	13.014	15.821	service vessel	1	Southeast U.S.	32104	347.508	South Carolina Aquarium	48.0622	2015	9
392	CCA-Edisto reef		barge	USA	South Carolina	North Atlantic Ocean	14	32.4216	-80.1966		09-2015	http://www.dnr.sc.gov/artificialreefs/docs/ReefGuide2015.pdf		USA	840	US-SC	392	0.012237	5.566	5.072	4.575	0.991	0.613	0.458	0.35	0.281	0.272	0.259	5.195	0.218	53.493	37.987	8.28	0.1536	33.239	1.055	28.956	21.582	12.832	16.124	service vessel	1	Southeast U.S.	32104	347.726	South Carolina Aquarium	48.2086	2015	9
393	N. Edisto Nearshore reef		barge	USA	South Carolina	North Atlantic Ocean	9	32.5177	-80.0999		09-2015	http://www.dnr.sc.gov/artificialreefs/docs/ReefGuide2015.pdf		USA	840	US-SC	393	0.012237	5.566	5.072	4.575	0.991	0.613	0.458	0.35	0.281	0.272	0.259	5.195	0.218	53.493	37.987	8.28	0.1536	33.239	1.055	28.956	21.582	12.832	16.124	service vessel	1	Southeast U.S.	32104	333.979	South Carolina Aquarium	34.4223	2015	9
394	N. Edisto Nearshore reef		tank	USA	South Carolina	North Atlantic Ocean	9	32.5181	-80.1007		09-2015	http://www.dnr.sc.gov/artificialreefs/docs/ReefGuide2015.pdf	3 army tanks	USA	840	US-SC	394	0.012237	5.566	5.072	4.575	0.991	0.613	0.458	0.35	0.281	0.272	0.259	5.195	0.218	53.493	37.987	8.28	0.1536	33.239	1.055	28.956	21.582	12.832	16.124	land item	1	Southeast U.S.	32104	334.009	South Carolina Aquarium	34.4165	2015	9
395	N. Edisto Nearshore reef		deck barge	USA	South Carolina	North Atlantic Ocean	9	32.5172	-80.1017		09-2015	http://www.dnr.sc.gov/artificialreefs/docs/ReefGuide2015.pdf		USA	840	US-SC	395	0.012237	5.566	5.072	4.575	0.991	0.613	0.458	0.35	0.281	0.272	0.259	5.195	0.218	53.493	37.987	8.28	0.1536	33.239	1.055	28.956	21.582	12.832	16.124	service vessel	1	Southeast U.S.	32104	334.147	South Carolina Aquarium	34.5493	2015	9
396	N. Edisto Nearshore reef		deck barge	USA	South Carolina	North Atlantic Ocean	9	32.5177	-80.0992		09-2015	http://www.dnr.sc.gov/artificialreefs/docs/ReefGuide2015.pdf		USA	840	US-SC	396	0.003767	3.815	2.84	1.757	2.058	0.569	0.468	0.372	0.224	0.202	0.165	5.067	0.236	54.602	38.066	8.279	0.122	34.515	1.013	28.173	21.506	13.622	14.551	service vessel	1	Southeast U.S.	32104	333.935	South Carolina Aquarium	34.3977	2015	9
397	Capt. Morgan - CCA-McClellanville Reef		tug	USA	South Carolina	North Atlantic Ocean	14	32.8635	-79.3747		09-2015	http://www.dnr.sc.gov/artificialreefs/docs/ReefGuide2015.pdf		USA	840	US-SC	397	0.003767	3.815	2.84	1.757	2.058	0.569	0.468	0.372	0.224	0.202	0.165	5.067	0.236	54.602	38.066	8.279	0.122	34.515	1.013	28.173	21.506	13.622	14.551	service vessel	1	Southeast U.S.	32104	257.02	South Carolina Aquarium	52.2302	2015	9
398	Duane Merrit - Jimmy Leland Reef		tug	USA	South Carolina	North Atlantic Ocean	14	32.8641	-79.3747		09-2015	http://www.dnr.sc.gov/artificialreefs/docs/ReefGuide2015.pdf		USA	840	US-SC	398	0.000607	0.799	0.65	0.477	0.322	0.637	0.52	0.39	0.107	0.093	0.077	5.036	0.23	55.892	38.664	8.271	0.1367	34.694	1.064	28.566	22.316	15.554	13.012	service vessel	1	Southeast U.S.	32104	256.971	South Carolina Aquarium	52.2462	2015	9
399	Researcher - Edisto Offshore Reef		ship	USA	South Carolina	North Atlantic Ocean	24	32.2493	-79.8424		09-2015	http://www.dnr.sc.gov/artificialreefs/docs/ReefGuide2015.pdf		USA	840	US-SC	399	0.000607	0.799	0.65	0.477	0.322	0.637	0.52	0.39	0.107	0.093	0.077	5.036	0.23	55.892	38.664	8.271	0.1367	34.694	1.064	28.566	22.316	15.554	13.012	other	1	Southeast U.S.	32104	335.421	South Carolina Aquarium	60.5804	2015	9
400	Edisto Offshore Reef		deck barge	USA	South Carolina	North Atlantic Ocean	24	32.2488	-79.8393		09-2015	http://www.dnr.sc.gov/artificialreefs/docs/ReefGuide2015.pdf		USA	840	US-SC	400	0.000607	0.799	0.65	0.477	0.322	0.637	0.52	0.39	0.107	0.093	0.077	5.036	0.23	55.892	38.664	8.271	0.1367	34.694	1.064	28.566	22.316	15.554	13.012	service vessel	1	Southeast U.S.	32104	335.251	South Carolina Aquarium	60.6802	2015	9
401	Waban - Edisto Offshore Reef		tugboat	USA	South Carolina	North Atlantic Ocean	24	32.2357	-79.8464		09-2015	http://www.dnr.sc.gov/artificialreefs/docs/ReefGuide2015.pdf		USA	840	US-SC	401	0.000607	0.799	0.65	0.477	0.322	0.637	0.52	0.39	0.107	0.093	0.077	5.036	0.23	55.892	38.664	8.271	0.1367	34.694	1.064	28.566	22.316	15.554	13.012	service vessel	1	Southeast U.S.	32104	336.746	South Carolina Aquarium	62.0266	2015	9
402	Forgiven - Edisto Offshore Reef		trawler	USA	South Carolina	North Atlantic Ocean	24	32.2418	-79.841		09-2015	http://www.dnr.sc.gov/artificialreefs/docs/ReefGuide2015.pdf		USA	840	US-SC	402	0.008184	4.738	4.093	3.43	1.308	0.607	0.441	0.338	0.259	0.246	0.227	5.205	0.215	55.724	38.521	8.277	0.165	33.166	1.079	28.913	21.486	12.727	16.186	fishing vessel	1	Southeast U.S.	32104	335.907	South Carolina Aquarium	61.4228	2015	9
403	Fripp Island Reef		deck barge	USA	South Carolina	North Atlantic Ocean	14	32.2598	-80.3742		09-2015	http://www.dnr.sc.gov/artificialreefs/docs/ReefGuide2015.pdf		USA	840	US-SC	403	0.008184	4.738	4.093	3.43	1.308	0.607	0.441	0.338	0.259	0.246	0.227	5.205	0.215	55.724	38.521	8.277	0.165	33.166	1.079	28.913	21.486	12.727	16.186	service vessel	1	Southeast U.S.	32104	371.998	South Carolina Aquarium	72.4103	2015	9
404	Fripp Island Reef		deck barge	USA	South Carolina	North Atlantic Ocean	14	32.2568	-80.3735		09-2015	http://www.dnr.sc.gov/artificialreefs/docs/ReefGuide2015.pdf		USA	840	US-SC	404	0.008184	4.738	4.093	3.43	1.308	0.607	0.441	0.338	0.259	0.246	0.227	5.205	0.215	55.724	38.521	8.277	0.165	33.166	1.079	28.913	21.486	12.727	16.186	service vessel	1	Southeast U.S.	32104	372.158	South Carolina Aquarium	72.6451	2015	9
405	Fripp Island Reef		deck barge	USA	South Carolina	North Atlantic Ocean	14	32.2567	-80.3726		09-2015	http://www.dnr.sc.gov/artificialreefs/docs/ReefGuide2015.pdf		USA	840	US-SC	405	0.008184	4.738	4.093	3.43	1.308	0.607	0.441	0.338	0.259	0.246	0.227	5.205	0.215	55.724	38.521	8.277	0.165	33.166	1.079	28.913	21.486	12.727	16.186	service vessel	1	Southeast U.S.	32104	372.103	South Carolina Aquarium	72.6072	2015	9
406	Fripp Island Reef		armored personnel carrier	USA	South Carolina	North Atlantic Ocean	14	32.2575	-80.3734		09-2015	http://www.dnr.sc.gov/artificialreefs/docs/ReefGuide2015.pdf		USA	840	US-SC	406	0.008184	4.738	4.093	3.43	1.308	0.607	0.441	0.338	0.259	0.246	0.227	5.205	0.215	55.724	38.521	8.277	0.165	33.166	1.079	28.913	21.486	12.727	16.186	warship	1	Southeast U.S.	32104	372.106	South Carolina Aquarium	72.5788	2015	9
407	Fripp Island Reef		armored personnel carrier	USA	South Carolina	North Atlantic Ocean	14	32.2572	-80.373		09-2015	http://www.dnr.sc.gov/artificialreefs/docs/ReefGuide2015.pdf		USA	840	US-SC	407	0.008184	4.738	4.093	3.43	1.308	0.607	0.441	0.338	0.259	0.246	0.227	5.205	0.215	55.724	38.521	8.277	0.165	33.166	1.079	28.913	21.486	12.727	16.186	warship	1	Southeast U.S.	32104	372.097	South Carolina Aquarium	72.5844	2015	9
408	Fripp Island Reef		armored personnel carrier	USA	South Carolina	North Atlantic Ocean	14	32.2569	-80.373		09-2015	http://www.dnr.sc.gov/artificialreefs/docs/ReefGuide2015.pdf		USA	840	US-SC	408	0.008184	4.738	4.093	3.43	1.308	0.607	0.441	0.338	0.259	0.246	0.227	5.205	0.215	55.724	38.521	8.277	0.165	33.166	1.079	28.913	21.486	12.727	16.186	warship	1	Southeast U.S.	32104	372.118	South Carolina Aquarium	72.6116	2015	9
409	Fripp Island Reef		armored personnel carrier	USA	South Carolina	North Atlantic Ocean	14	32.257	-80.3745		09-2015	http://www.dnr.sc.gov/artificialreefs/docs/ReefGuide2015.pdf		USA	840	US-SC	409	0.008184	4.738	4.093	3.43	1.308	0.607	0.441	0.338	0.259	0.246	0.227	5.205	0.215	55.724	38.521	8.277	0.165	33.166	1.079	28.913	21.486	12.727	16.186	warship	1	Southeast U.S.	32104	372.22	South Carolina Aquarium	72.6841	2015	9
410	Fripp Island Reef		armored personnel carrier	USA	South Carolina	North Atlantic Ocean	14	32.2568	-80.3748		09-2015	http://www.dnr.sc.gov/artificialreefs/docs/ReefGuide2015.pdf		USA	840	US-SC	410	0.00204	2.673	2.17	1.757	0.916	0.597	0.441	0.339	0.198	0.183	0.164	5.184	0.216	56.299	38.822	8.275	0.1641	33.39	1.084	28.84	21.475	13.317	15.523	warship	1	Southeast U.S.	32104	372.254	South Carolina Aquarium	72.7157	2015	9
411	Hunting Island Reef		landing craft	USA	South Carolina	North Atlantic Ocean	15	32.2187	-80.3417		09-2015	http://www.dnr.sc.gov/artificialreefs/docs/ReefGuide2015.pdf		USA	840	US-SC	411	0.00204	2.673	2.17	1.757	0.916	0.597	0.441	0.339	0.198	0.183	0.164	5.184	0.216	56.299	38.822	8.275	0.1641	33.39	1.084	28.84	21.475	13.317	15.523	warship	1	Southeast U.S.	32104	372.55	South Carolina Aquarium	74.5283	2015	9
412	Hunting Island Reef		hopper barge	USA	South Carolina	North Atlantic Ocean	15	32.2153	-80.3393		09-2015	http://www.dnr.sc.gov/artificialreefs/docs/ReefGuide2015.pdf		USA	840	US-SC	412	0.00204	2.673	2.17	1.757	0.916	0.597	0.441	0.339	0.198	0.183	0.164	5.184	0.216	56.299	38.822	8.275	0.1641	33.39	1.084	28.84	21.475	13.317	15.523	dry bulk carrier	1	Southeast U.S.	32104	372.621	South Carolina Aquarium	74.7307	2015	9
413	Hunting Island Reef		landing craft	USA	South Carolina	North Atlantic Ocean	15	32.2187	-80.3416		09-2015	http://www.dnr.sc.gov/artificialreefs/docs/ReefGuide2015.pdf		USA	840	US-SC	413	0.00204	2.673	2.17	1.757	0.916	0.597	0.441	0.339	0.198	0.183	0.164	5.184	0.216	56.299	38.822	8.275	0.1641	33.39	1.084	28.84	21.475	13.317	15.523	warship	1	Southeast U.S.	32104	372.548	South Carolina Aquarium	74.5268	2015	9
414	Hunting Island Reef		armored personnel carrier	USA	South Carolina	North Atlantic Ocean	15	32.2184	-80.3401		09-2015	http://www.dnr.sc.gov/artificialreefs/docs/ReefGuide2015.pdf		USA	840	US-SC	414	0.00204	2.673	2.17	1.757	0.916	0.597	0.441	0.339	0.198	0.183	0.164	5.184	0.216	56.299	38.822	8.275	0.1641	33.39	1.084	28.84	21.475	13.317	15.523	warship	1	Southeast U.S.	32104	372.455	South Carolina Aquarium	74.4747	2015	9
415	Hunting Island Reef		armored personnel carrier	USA	South Carolina	North Atlantic Ocean	15	32.2186	-80.3409		09-2015	http://www.dnr.sc.gov/artificialreefs/docs/ReefGuide2015.pdf		USA	840	US-SC	415	0.00204	2.673	2.17	1.757	0.916	0.597	0.441	0.339	0.198	0.183	0.164	5.184	0.216	56.299	38.822	8.275	0.1641	33.39	1.084	28.84	21.475	13.317	15.523	warship	1	Southeast U.S.	32104	372.5	South Carolina Aquarium	74.4961	2015	9
416	Hunting Island Reef		armored personnel carrier	USA	South Carolina	North Atlantic Ocean	15	32.2184	-80.341		09-2015	http://www.dnr.sc.gov/artificialreefs/docs/ReefGuide2015.pdf		USA	840	US-SC	416	0.00204	2.673	2.17	1.757	0.916	0.597	0.441	0.339	0.198	0.183	0.164	5.184	0.216	56.299	38.822	8.275	0.1641	33.39	1.084	28.84	21.475	13.317	15.523	warship	1	Southeast U.S.	32104	372.521	South Carolina Aquarium	74.5185	2015	9
417	Hunting Island Reef		armored personnel carrier	USA	South Carolina	North Atlantic Ocean	15	32.2182	-80.341		09-2015	http://www.dnr.sc.gov/artificialreefs/docs/ReefGuide2015.pdf		USA	840	US-SC	417	0.00204	2.673	2.17	1.757	0.916	0.597	0.441	0.339	0.198	0.183	0.164	5.184	0.216	56.299	38.822	8.275	0.1641	33.39	1.084	28.84	21.475	13.317	15.523	warship	1	Southeast U.S.	32104	372.537	South Carolina Aquarium	74.5398	2015	9
418	Hunting Island Reef		armored personnel carrier	USA	South Carolina	North Atlantic Ocean	15	32.2186	-80.3405		09-2015	http://www.dnr.sc.gov/artificialreefs/docs/ReefGuide2015.pdf		USA	840	US-SC	418	0.00204	2.673	2.17	1.757	0.916	0.597	0.441	0.339	0.198	0.183	0.164	5.184	0.216	56.299	38.822	8.275	0.1641	33.39	1.084	28.84	21.475	13.317	15.523	warship	1	Southeast U.S.	32104	372.47	South Carolina Aquarium	74.4777	2015	9
419	Hunting Island Reef		armored personnel carrier	USA	South Carolina	North Atlantic Ocean	15	32.2188	-80.3407		09-2015	http://www.dnr.sc.gov/artificialreefs/docs/ReefGuide2015.pdf		USA	840	US-SC	419	0.00204	2.673	2.17	1.757	0.916	0.597	0.441	0.339	0.198	0.183	0.164	5.184	0.216	56.299	38.822	8.275	0.1641	33.39	1.084	28.84	21.475	13.317	15.523	warship	1	Southeast U.S.	32104	372.477	South Carolina Aquarium	74.4735	2015	9
420	Hunting Island Reef		barge	USA	South Carolina	North Atlantic Ocean	15	32.2182	-80.3406		09-2015	http://www.dnr.sc.gov/artificialreefs/docs/ReefGuide2015.pdf	4 barges	USA	840	US-SC	420	0.010396	5.56	4.837	4.123	1.437	0.628	0.447	0.342	0.281	0.267	0.249	5.232	0.212	55.791	38.599	8.277	0.1739	32.936	1.091	28.967	21.643	12.87	16.097	service vessel	1	Southeast U.S.	32104	372.507	South Carolina Aquarium	74.5215	2015	9
421	General Gordon Reef		barge	USA	South Carolina	North Atlantic Ocean	5	32.1675	-80.5489		09-2015	http://www.dnr.sc.gov/artificialreefs/docs/ReefGuide2015.pdf		USA	840	US-SC	421	0.010396	5.56	4.837	4.123	1.437	0.628	0.447	0.342	0.281	0.267	0.249	5.232	0.212	55.791	38.599	8.277	0.1739	32.936	1.091	28.967	21.643	12.87	16.097	service vessel	1	Southeast U.S.	32104	391.237	South Carolina Aquarium	90.6073	2015	9
422	General Gordon - General Gordon Reef		vessel	USA	South Carolina	North Atlantic Ocean	5	32.1687	-80.5537		09-2015	http://www.dnr.sc.gov/artificialreefs/docs/ReefGuide2015.pdf		USA	840	US-SC	422	0.001722	2.48	1.965	1.443	1.037	0.592	0.443	0.344	0.192	0.174	0.148	5.187	0.216	56.631	38.934	8.275	0.168	33.388	1.092	28.924	21.641	13.313	15.611	other	1	Southeast U.S.	32104	391.509	South Carolina Aquarium	90.7999	2015	9
423	Beaufort 45' Reef		barge	USA	South Carolina	North Atlantic Ocean	14	32.1193	-80.4898		09-2015	http://www.dnr.sc.gov/artificialreefs/docs/ReefGuide2015.pdf		USA	840	US-SC	423	0.001722	2.48	1.965	1.443	1.037	0.592	0.443	0.344	0.192	0.174	0.148	5.187	0.216	56.631	38.934	8.275	0.168	33.388	1.092	28.924	21.641	13.313	15.611	service vessel	1	Southeast U.S.	32104	390.335	South Carolina Aquarium	91.4264	2015	9
424	Beaufort 45' Reef		barge	USA	South Carolina	North Atlantic Ocean	14	32.1199	-80.488		09-2015	http://www.dnr.sc.gov/artificialreefs/docs/ReefGuide2015.pdf		USA	840	US-SC	424	0.001722	2.48	1.965	1.443	1.037	0.592	0.443	0.344	0.192	0.174	0.148	5.187	0.216	56.631	38.934	8.275	0.168	33.388	1.092	28.924	21.641	13.313	15.611	service vessel	1	Southeast U.S.	32104	390.163	South Carolina Aquarium	91.2749	2015	9
425	Beaufort 45' Reef		tank and armored personnel carriers	USA	South Carolina	North Atlantic Ocean	14	32.1191	-80.4881		09-2015	http://www.dnr.sc.gov/artificialreefs/docs/ReefGuide2015.pdf		USA	840	US-SC	425	0.001722	2.48	1.965	1.443	1.037	0.592	0.443	0.344	0.192	0.174	0.148	5.187	0.216	56.631	38.934	8.275	0.168	33.388	1.092	28.924	21.641	13.313	15.611	land item	1	Southeast U.S.	32104	390.228	South Carolina Aquarium	91.3536	2015	9
426	Beaufort 45' Reef		tank and armored personnel carriers	USA	South Carolina	North Atlantic Ocean	14	32.1185	-80.4867		09-2015	http://www.dnr.sc.gov/artificialreefs/docs/ReefGuide2015.pdf		USA	840	US-SC	426	0.001722	2.48	1.965	1.443	1.037	0.592	0.443	0.344	0.192	0.174	0.148	5.187	0.216	56.631	38.934	8.275	0.168	33.388	1.092	28.924	21.641	13.313	15.611	land item	1	Southeast U.S.	32104	390.171	South Carolina Aquarium	91.3359	2015	9
427	Beaufort 45' Reef		tank and armored personnel carriers	USA	South Carolina	North Atlantic Ocean	14	32.1195	-80.4855		09-2015	http://www.dnr.sc.gov/artificialreefs/docs/ReefGuide2015.pdf		USA	840	US-SC	427	0.001722	2.48	1.965	1.443	1.037	0.592	0.443	0.344	0.192	0.174	0.148	5.187	0.216	56.631	38.934	8.275	0.168	33.388	1.092	28.924	21.641	13.313	15.611	land item	1	Southeast U.S.	32104	390.013	South Carolina Aquarium	91.1788	2015	9
428	Beaufort 45' Reef		tank and armored personnel carriers	USA	South Carolina	North Atlantic Ocean	14	32.12	-80.4865		09-2015	http://www.dnr.sc.gov/artificialreefs/docs/ReefGuide2015.pdf		USA	840	US-SC	428	0.001722	2.48	1.965	1.443	1.037	0.592	0.443	0.344	0.192	0.174	0.148	5.187	0.216	56.631	38.934	8.275	0.168	33.388	1.092	28.924	21.641	13.313	15.611	land item	1	Southeast U.S.	32104	390.05	South Carolina Aquarium	91.1861	2015	9
429	Beaufort 45' Reef		tank and armored personnel carriers	USA	South Carolina	North Atlantic Ocean	14	32.1193	-80.4874		09-2015	http://www.dnr.sc.gov/artificialreefs/docs/ReefGuide2015.pdf		USA	840	US-SC	429	0.001722	2.48	1.965	1.443	1.037	0.592	0.443	0.344	0.192	0.174	0.148	5.187	0.216	56.631	38.934	8.275	0.168	33.388	1.092	28.924	21.641	13.313	15.611	land item	1	Southeast U.S.	32104	390.158	South Carolina Aquarium	91.2923	2015	9
430	Beaufort 45' Reef		armored personnel carrier	USA	South Carolina	North Atlantic Ocean	14	32.1202	-80.4892		09-2015	http://www.dnr.sc.gov/artificialreefs/docs/ReefGuide2015.pdf		USA	840	US-SC	430	0.001722	2.48	1.965	1.443	1.037	0.592	0.443	0.344	0.192	0.174	0.148	5.187	0.216	56.631	38.934	8.275	0.168	33.388	1.092	28.924	21.641	13.313	15.611	warship	1	Southeast U.S.	32104	390.224	South Carolina Aquarium	91.3088	2015	9
431	Beaufort 45' Reef		armored personnel carrier	USA	South Carolina	North Atlantic Ocean	14	32.1205	-80.4881		09-2015	http://www.dnr.sc.gov/artificialreefs/docs/ReefGuide2015.pdf		USA	840	US-SC	431	0.001722	2.48	1.965	1.443	1.037	0.592	0.443	0.344	0.192	0.174	0.148	5.187	0.216	56.631	38.934	8.275	0.168	33.388	1.092	28.924	21.641	13.313	15.611	warship	1	Southeast U.S.	32104	390.131	South Carolina Aquarium	91.2295	2015	9
432	Beaufort 45' Reef		armored personnel carrier	USA	South Carolina	North Atlantic Ocean	14	32.1202	-80.4881		09-2015	http://www.dnr.sc.gov/artificialreefs/docs/ReefGuide2015.pdf		USA	840	US-SC	432	0.001722	2.48	1.965	1.443	1.037	0.592	0.443	0.344	0.192	0.174	0.148	5.187	0.216	56.631	38.934	8.275	0.168	33.388	1.092	28.924	21.641	13.313	15.611	warship	1	Southeast U.S.	32104	390.15	South Carolina Aquarium	91.255	2015	9
433	Beaufort 45' Reef		armored personnel carrier	USA	South Carolina	North Atlantic Ocean	14	32.12	-80.4879		09-2015	http://www.dnr.sc.gov/artificialreefs/docs/ReefGuide2015.pdf		USA	840	US-SC	433	0.001722	2.48	1.965	1.443	1.037	0.592	0.443	0.344	0.192	0.174	0.148	5.187	0.216	56.631	38.934	8.275	0.168	33.388	1.092	28.924	21.641	13.313	15.611	warship	1	Southeast U.S.	32104	390.149	South Carolina Aquarium	91.2606	2015	9
434	Beaufort 45' Reef		armored personnel carrier	USA	South Carolina	North Atlantic Ocean	14	32.1207	-80.4884		09-2015	http://www.dnr.sc.gov/artificialreefs/docs/ReefGuide2015.pdf		USA	840	US-SC	434	0.001722	2.48	1.965	1.443	1.037	0.592	0.443	0.344	0.192	0.174	0.148	5.187	0.216	56.631	38.934	8.275	0.168	33.388	1.092	28.924	21.641	13.313	15.611	warship	1	Southeast U.S.	32104	390.131	South Carolina Aquarium	91.2217	2015	9
435	Beaufort 45' Reef		armored personnel carrier	USA	South Carolina	North Atlantic Ocean	14	32.1202	-80.4882		09-2015	http://www.dnr.sc.gov/artificialreefs/docs/ReefGuide2015.pdf		USA	840	US-SC	435	0.001041	1.64	1.259	0.774	0.866	0.601	0.467	0.362	0.156	0.135	0.103	5.141	0.22	56.562	39.002	8.272	0.1622	33.84	1.093	28.78	21.888	13.959	14.821	warship	1	Southeast U.S.	32104	390.162	South Carolina Aquarium	91.265	2015	9
436	Betsy Ross - Betsy Ross Reef		liberty ship	USA	South Carolina	North Atlantic Ocean	27	32.0547	-80.4166		09-2015	http://www.dnr.sc.gov/artificialreefs/docs/ReefGuide2015.pdf		USA	840	US-SC	436	0.001317	2.151	1.671	1.192	0.959	0.593	0.455	0.354	0.177	0.159	0.132	5.165	0.217	56.223	39.059	8.273	0.1671	33.615	1.097	28.919	21.755	13.61	15.309	dry cargo vessel	1	Southeast U.S.	32104	389.776	South Carolina Aquarium	93.7865	2015	9
437	YO-224 - Betsy Ross Reef		ship	USA	South Carolina	North Atlantic Ocean	27	32.0524	-80.4189		09-2015	http://www.dnr.sc.gov/artificialreefs/docs/ReefGuide2015.pdf		USA	840	US-SC	437	0.001041	1.64	1.259	0.774	0.866	0.601	0.467	0.362	0.156	0.135	0.103	5.141	0.22	56.562	39.002	8.272	0.1622	33.84	1.093	28.78	21.888	13.959	14.821	other	1	Southeast U.S.	32104	390.112	South Carolina Aquarium	94.1217	2015	9
438	Betsy Ross Reef		tug	USA	South Carolina	North Atlantic Ocean	27	32.0515	-80.4159		09-2015	http://www.dnr.sc.gov/artificialreefs/docs/ReefGuide2015.pdf		USA	840	US-SC	438	0.001317	2.151	1.671	1.192	0.959	0.593	0.455	0.354	0.177	0.159	0.132	5.165	0.217	56.223	39.059	8.273	0.1671	33.615	1.097	28.919	21.755	13.61	15.309	service vessel	1	Southeast U.S.	32104	389.96	South Carolina Aquarium	94.0633	2015	9
439	Betsy Ross Reef		barge	USA	South Carolina	North Atlantic Ocean	27	32.054	-80.4181		09-2015	http://www.dnr.sc.gov/artificialreefs/docs/ReefGuide2015.pdf		USA	840	US-SC	439	0.001317	2.151	1.671	1.192	0.959	0.593	0.455	0.354	0.177	0.159	0.132	5.165	0.217	56.223	39.059	8.273	0.1671	33.615	1.097	28.919	21.755	13.61	15.309	service vessel	1	Southeast U.S.	32104	389.945	South Carolina Aquarium	93.9356	2015	9
440	Betsy Ross Reef		armored personnel carrier	USA	South Carolina	North Atlantic Ocean	27	32.0556	-80.4176		09-2015	http://www.dnr.sc.gov/artificialreefs/docs/ReefGuide2015.pdf		USA	840	US-SC	440	0.001317	2.151	1.671	1.192	0.959	0.593	0.455	0.354	0.177	0.159	0.132	5.165	0.217	56.223	39.059	8.273	0.1671	33.615	1.097	28.919	21.755	13.61	15.309	warship	1	Southeast U.S.	32104	389.79	South Carolina Aquarium	93.755	2015	9
441	Betsy Ross Reef		armored personnel carrier	USA	South Carolina	North Atlantic Ocean	27	32.0555	-80.4177		09-2015	http://www.dnr.sc.gov/artificialreefs/docs/ReefGuide2015.pdf		USA	840	US-SC	441	0.001317	2.151	1.671	1.192	0.959	0.593	0.455	0.354	0.177	0.159	0.132	5.165	0.217	56.223	39.059	8.273	0.1671	33.615	1.097	28.919	21.755	13.61	15.309	warship	1	Southeast U.S.	32104	389.799	South Carolina Aquarium	93.7635	2015	9
442	Betsy Ross Reef		armored personnel carrier	USA	South Carolina	North Atlantic Ocean	27	32.0555	-80.4176		09-2015	http://www.dnr.sc.gov/artificialreefs/docs/ReefGuide2015.pdf		USA	840	US-SC	442	0.001317	2.151	1.671	1.192	0.959	0.593	0.455	0.354	0.177	0.159	0.132	5.165	0.217	56.223	39.059	8.273	0.1671	33.615	1.097	28.919	21.755	13.61	15.309	warship	1	Southeast U.S.	32104	389.79	South Carolina Aquarium	93.759	2015	9
443	Betsy Ross Reef		armored personnel carrier	USA	South Carolina	North Atlantic Ocean	27	32.0553	-80.4177		09-2015	http://www.dnr.sc.gov/artificialreefs/docs/ReefGuide2015.pdf		USA	840	US-SC	443	0.001317	2.151	1.671	1.192	0.959	0.593	0.455	0.354	0.177	0.159	0.132	5.165	0.217	56.223	39.059	8.273	0.1671	33.615	1.097	28.919	21.755	13.61	15.309	warship	1	Southeast U.S.	32104	389.814	South Carolina Aquarium	93.7818	2015	9
444	Betsy Ross Reef		armored personnel carrier	USA	South Carolina	North Atlantic Ocean	27	32.0553	-80.4175		09-2015	http://www.dnr.sc.gov/artificialreefs/docs/ReefGuide2015.pdf		USA	840	US-SC	444	0.012549	9.991	7.523	6.008	3.983	0.619	0.452	0.347	0.354	0.32	0.289	5.257	0.209	53.929	38.155	8.276	0.1869	32.713	1.112	29.233	21.887	13.351	15.882	warship	1	Southeast U.S.	32104	389.805	South Carolina Aquarium	93.7813	2015	9
445	White Water Reef		barge	USA	South Carolina	North Atlantic Ocean	9	32.051	-80.7503		09-2015	http://www.dnr.sc.gov/artificialreefs/docs/ReefGuide2015.pdf		USA	840	US-SC	445	0.007602	6.166	4.747	3.976	2.19	0.6	0.447	0.351	0.289	0.264	0.244	5.235	0.211	55.281	38.625	8.275	0.1819	32.944	1.108	29.219	21.81	13.157	16.062	service vessel	1	Southeast U.S.	28954	399.145	South Carolina Aquarium	112.902	2015	9
446	White Water Reef		landing craft	USA	South Carolina	North Atlantic Ocean	9	32.0513	-80.7497		09-2015	http://www.dnr.sc.gov/artificialreefs/docs/ReefGuide2015.pdf		USA	840	US-SC	446	0.012549	9.991	7.523	6.008	3.983	0.619	0.452	0.347	0.354	0.32	0.289	5.257	0.209	53.929	38.155	8.276	0.1869	32.713	1.112	29.233	21.887	13.351	15.882	warship	1	Southeast U.S.	28954	399.18	South Carolina Aquarium	112.832	2015	9
447	White Water Reef		tank and armored personnel carriers	USA	South Carolina	North Atlantic Ocean	9	32.0512	-80.7516		09-2015	http://www.dnr.sc.gov/artificialreefs/docs/ReefGuide2015.pdf		USA	840	US-SC	447	0.012549	9.991	7.523	6.008	3.983	0.619	0.452	0.347	0.354	0.32	0.289	5.257	0.209	53.929	38.155	8.276	0.1869	32.713	1.112	29.233	21.887	13.351	15.882	land item	1	Southeast U.S.	28954	399.179	South Carolina Aquarium	112.966	2015	9
448	White Water Reef		tank and armored personnel carriers	USA	South Carolina	North Atlantic Ocean	9	32.0514	-80.7518		09-2015	http://www.dnr.sc.gov/artificialreefs/docs/ReefGuide2015.pdf		USA	840	US-SC	448	0.00208	2.998	2.283	1.734	1.264	0.587	0.447	0.353	0.206	0.185	0.161	5.189	0.215	55.863	39.031	8.274	0.172	33.391	1.1	29.038	21.771	13.386	15.652	land item	1	Southeast U.S.	28954	399.2	South Carolina Aquarium	112.965	2015	9
449	Eagle's Nest Reef		barge	USA	South Carolina	North Atlantic Ocean	21	32.0186	-80.5063		09-2015	http://www.dnr.sc.gov/artificialreefs/docs/ReefGuide2015.pdf		USA	840	US-SC	449	0.00208	2.998	2.283	1.734	1.264	0.587	0.447	0.353	0.206	0.185	0.161	5.189	0.215	55.863	39.031	8.274	0.172	33.391	1.1	29.038	21.771	13.386	15.652	service vessel	1	Southeast U.S.	28954	394.607	South Carolina Aquarium	101.573	2015	9
450	Eagle's Nest Reef		barge	USA	South Carolina	North Atlantic Ocean	21	32.021	-80.5041		09-2015	http://www.dnr.sc.gov/artificialreefs/docs/ReefGuide2015.pdf		USA	840	US-SC	450	0.00208	2.998	2.283	1.734	1.264	0.587	0.447	0.353	0.206	0.185	0.161	5.189	0.215	55.863	39.031	8.274	0.172	33.391	1.1	29.038	21.771	13.386	15.652	service vessel	1	Southeast U.S.	28954	394.864	South Carolina Aquarium	101.241	2015	9
451	Eagle's Nest Reef		landing craft	USA	South Carolina	North Atlantic Ocean	21	32.0237	-80.5096		09-2015	http://www.dnr.sc.gov/artificialreefs/docs/ReefGuide2015.pdf		USA	840	US-SC	451	0.00208	2.998	2.283	1.734	1.264	0.587	0.447	0.353	0.206	0.185	0.161	5.189	0.215	55.863	39.031	8.274	0.172	33.391	1.1	29.038	21.771	13.386	15.652	warship	1	Southeast U.S.	28954	395.176	South Carolina Aquarium	101.265	2015	9
452	Eagle's Nest Reef		landing craft	USA	South Carolina	North Atlantic Ocean	21	32.0196	-80.5082		09-2015	http://www.dnr.sc.gov/artificialreefs/docs/ReefGuide2015.pdf		USA	840	US-SC	452	0.00208	2.998	2.283	1.734	1.264	0.587	0.447	0.353	0.206	0.185	0.161	5.189	0.215	55.863	39.031	8.274	0.172	33.391	1.1	29.038	21.771	13.386	15.652	warship	1	Southeast U.S.	28954	394.713	South Carolina Aquarium	101.583	2015	9
453	Eagle's Nest Reef		tug	USA	South Carolina	North Atlantic Ocean	21	32.0216	-80.507		09-2015	http://www.dnr.sc.gov/artificialreefs/docs/ReefGuide2015.pdf		USA	840	US-SC	453	0.00208	2.998	2.283	1.734	1.264	0.587	0.447	0.353	0.206	0.185	0.161	5.189	0.215	55.863	39.031	8.274	0.172	33.391	1.1	29.038	21.771	13.386	15.652	service vessel	1	Southeast U.S.	28954	394.94	South Carolina Aquarium	101.329	2015	9
454	Eagle's Nest Reef		tank and /or armored personnel carriers	USA	South Carolina	North Atlantic Ocean	21	32.0208	-80.5025		09-2015	http://www.dnr.sc.gov/artificialreefs/docs/ReefGuide2015.pdf		USA	840	US-SC	454	0.00208	2.998	2.283	1.734	1.264	0.587	0.447	0.353	0.206	0.185	0.161	5.189	0.215	55.863	39.031	8.274	0.172	33.391	1.1	29.038	21.771	13.386	15.652	land item	1	Southeast U.S.	28954	394.847	South Carolina Aquarium	101.175	2015	9
455	Eagle's Nest Reef		tank and /or armored personnel carriers	USA	South Carolina	North Atlantic Ocean	21	32.0182	-80.5029		09-2015	http://www.dnr.sc.gov/artificialreefs/docs/ReefGuide2015.pdf		USA	840	US-SC	455	0.00208	2.998	2.283	1.734	1.264	0.587	0.447	0.353	0.206	0.185	0.161	5.189	0.215	55.863	39.031	8.274	0.172	33.391	1.1	29.038	21.771	13.386	15.652	land item	1	Southeast U.S.	28954	394.553	South Carolina Aquarium	101.443	2015	9
456	Eagle's Nest Reef		tank and /or armored personnel carriers	USA	South Carolina	North Atlantic Ocean	21	32.0179	-80.5029		09-2015	http://www.dnr.sc.gov/artificialreefs/docs/ReefGuide2015.pdf		USA	840	US-SC	456	0.00208	2.998	2.283	1.734	1.264	0.587	0.447	0.353	0.206	0.185	0.161	5.189	0.215	55.863	39.031	8.274	0.172	33.391	1.1	29.038	21.771	13.386	15.652	land item	1	Southeast U.S.	28954	394.52	South Carolina Aquarium	101.471	2015	9
457	Eagle's Nest Reef		armored personnel carrier	USA	South Carolina	North Atlantic Ocean	21	32.0226	-80.5068		09-2015	http://www.dnr.sc.gov/artificialreefs/docs/ReefGuide2015.pdf		USA	840	US-SC	457	0.00208	2.998	2.283	1.734	1.264	0.587	0.447	0.353	0.206	0.185	0.161	5.189	0.215	55.863	39.031	8.274	0.172	33.391	1.1	29.038	21.771	13.386	15.652	warship	1	Southeast U.S.	28954	395.053	South Carolina Aquarium	101.223	2015	9
458	Eagle's Nest Reef		armored personnel carrier	USA	South Carolina	North Atlantic Ocean	21	32.0243	-80.5079		09-2015	http://www.dnr.sc.gov/artificialreefs/docs/ReefGuide2015.pdf		USA	840	US-SC	458	0.00208	2.998	2.283	1.734	1.264	0.587	0.447	0.353	0.206	0.185	0.161	5.189	0.215	55.863	39.031	8.274	0.172	33.391	1.1	29.038	21.771	13.386	15.652	warship	1	Southeast U.S.	28954	395.24	South Carolina Aquarium	101.121	2015	9
459	Eagle's Nest Reef		armored personnel carrier	USA	South Carolina	North Atlantic Ocean	21	32.0237	-80.508		09-2015	http://www.dnr.sc.gov/artificialreefs/docs/ReefGuide2015.pdf		USA	840	US-SC	459	0.00208	2.998	2.283	1.734	1.264	0.587	0.447	0.353	0.206	0.185	0.161	5.189	0.215	55.863	39.031	8.274	0.172	33.391	1.1	29.038	21.771	13.386	15.652	warship	1	Southeast U.S.	28954	395.174	South Carolina Aquarium	101.182	2015	9
460	Eagle's Nest Reef		armored personnel carrier	USA	South Carolina	North Atlantic Ocean	21	32.0242	-80.5088		09-2015	http://www.dnr.sc.gov/artificialreefs/docs/ReefGuide2015.pdf		USA	840	US-SC	460	0.00208	2.998	2.283	1.734	1.264	0.587	0.447	0.353	0.206	0.185	0.161	5.189	0.215	55.863	39.031	8.274	0.172	33.391	1.1	29.038	21.771	13.386	15.652	warship	1	Southeast U.S.	28954	395.227	South Carolina Aquarium	101.177	2015	9
461	Eagle's Nest Reef		armored personnel carrier	USA	South Carolina	North Atlantic Ocean	21	32.0243	-80.5092		09-2015	http://www.dnr.sc.gov/artificialreefs/docs/ReefGuide2015.pdf		USA	840	US-SC	461	0.00208	2.998	2.283	1.734	1.264	0.587	0.447	0.353	0.206	0.185	0.161	5.189	0.215	55.863	39.031	8.274	0.172	33.391	1.1	29.038	21.771	13.386	15.652	warship	1	Southeast U.S.	28954	395.237	South Carolina Aquarium	101.191	2015	9
462	Eagle's Nest Reef		armored personnel carrier	USA	South Carolina	North Atlantic Ocean	21	32.0243	-80.5096		09-2015	http://www.dnr.sc.gov/artificialreefs/docs/ReefGuide2015.pdf		USA	840	US-SC	462	0.00208	2.998	2.283	1.734	1.264	0.587	0.447	0.353	0.206	0.185	0.161	5.189	0.215	55.863	39.031	8.274	0.172	33.391	1.1	29.038	21.771	13.386	15.652	warship	1	Southeast U.S.	28954	395.234	South Carolina Aquarium	101.214	2015	9
463	Eagle's Nest Reef		armored personnel carrier	USA	South Carolina	North Atlantic Ocean	21	32.0244	-80.5093		09-2015	http://www.dnr.sc.gov/artificialreefs/docs/ReefGuide2015.pdf		USA	840	US-SC	463	0.003757	3.934	3.104	2.545	1.389	0.588	0.446	0.352	0.238	0.217	0.197	5.212	0.213	55.281	38.625	8.274	0.1769	33.169	1.104	29.142	21.744	13.089	16.053	warship	1	Southeast U.S.	28954	395.248	South Carolina Aquarium	101.186	2015	9
464	Hilton Head Reef		barge	USA	South Carolina	North Atlantic Ocean	15	32.003	-80.6003		09-2015	http://www.dnr.sc.gov/artificialreefs/docs/ReefGuide2015.pdf		USA	840	US-SC	464	0.002146	3.739	2.646	2.21	1.529	0.581	0.452	0.345	0.227	0.202	0.183	5.191	0.215	55.629	39.076	8.273	0.1759	33.397	1.109	29.03	21.779	13.481	15.549	service vessel	1	Southeast U.S.	28954	393.077	South Carolina Aquarium	107.988	2015	9
465	Hilton Head Reef		barge	USA	South Carolina	North Atlantic Ocean	15	31.9956	-80.5936		09-2015	http://www.dnr.sc.gov/artificialreefs/docs/ReefGuide2015.pdf		USA	840	US-SC	465	0.002146	3.739	2.646	2.21	1.529	0.581	0.452	0.345	0.227	0.202	0.183	5.191	0.215	55.629	39.076	8.273	0.1759	33.397	1.109	29.03	21.779	13.481	15.549	service vessel	1	Southeast U.S.	28954	392.234	South Carolina Aquarium	108.294	2015	9
466	Hilton Head Reef		barge	USA	South Carolina	North Atlantic Ocean	15	31.9987	-80.5982		09-2015	http://www.dnr.sc.gov/artificialreefs/docs/ReefGuide2015.pdf		USA	840	US-SC	466	0.003757	3.934	3.104	2.545	1.389	0.588	0.446	0.352	0.238	0.217	0.197	5.212	0.213	55.281	38.625	8.274	0.1769	33.169	1.104	29.142	21.744	13.089	16.053	service vessel	1	Southeast U.S.	28954	392.598	South Carolina Aquarium	108.258	2015	9
467	Hilton Head Reef		boat	USA	South Carolina	North Atlantic Ocean	15	32.0025	-80.6001		09-2015	http://www.dnr.sc.gov/artificialreefs/docs/ReefGuide2015.pdf		USA	840	US-SC	467	0.003757	3.934	3.104	2.545	1.389	0.588	0.446	0.352	0.238	0.217	0.197	5.212	0.213	55.281	38.625	8.274	0.1769	33.169	1.104	29.142	21.744	13.089	16.053	service vessel	1	Southeast U.S.	28954	393.026	South Carolina Aquarium	108.02	2015	9
468	Hilton Head Reef		tank and armored personnel carriers	USA	South Carolina	North Atlantic Ocean	15	32.0001	-80.5972		09-2015	http://www.dnr.sc.gov/artificialreefs/docs/ReefGuide2015.pdf		USA	840	US-SC	468	0.003757	3.934	3.104	2.545	1.389	0.588	0.446	0.352	0.238	0.217	0.197	5.212	0.213	55.281	38.625	8.274	0.1769	33.169	1.104	29.142	21.744	13.089	16.053	land item	1	Southeast U.S.	28954	392.751	South Carolina Aquarium	108.075	2015	9
469	Hilton Head Reef		tank and armored personnel carriers	USA	South Carolina	North Atlantic Ocean	15	32.0005	-80.5984		09-2015	http://www.dnr.sc.gov/artificialreefs/docs/ReefGuide2015.pdf		USA	840	US-SC	469	0.002146	3.739	2.646	2.21	1.529	0.581	0.452	0.345	0.227	0.202	0.183	5.191	0.215	55.629	39.076	8.273	0.1759	33.397	1.109	29.03	21.779	13.481	15.549	land item	1	Southeast U.S.	28954	392.799	South Carolina Aquarium	108.108	2015	9
470	Hilton Head Reef		tank and armored personnel carriers	USA	South Carolina	North Atlantic Ocean	15	31.9998	-80.599		09-2015	http://www.dnr.sc.gov/artificialreefs/docs/ReefGuide2015.pdf		USA	840	US-SC	470	0.002146	3.739	2.646	2.21	1.529	0.581	0.452	0.345	0.227	0.202	0.183	5.191	0.215	55.629	39.076	8.273	0.1759	33.397	1.109	29.03	21.779	13.481	15.549	land item	1	Southeast U.S.	28954	392.722	South Carolina Aquarium	108.202	2015	9
471	Hilton Head Reef		armored personnel carrier	USA	South Carolina	North Atlantic Ocean	15	31.9994	-80.5996		09-2015	http://www.dnr.sc.gov/artificialreefs/docs/ReefGuide2015.pdf		USA	840	US-SC	471	0.002146	3.739	2.646	2.21	1.529	0.581	0.452	0.345	0.227	0.202	0.183	5.191	0.215	55.629	39.076	8.273	0.1759	33.397	1.109	29.03	21.779	13.481	15.549	warship	1	Southeast U.S.	28954	392.68	South Carolina Aquarium	108.271	2015	9
472	Hilton Head Reef		armored personnel carrier	USA	South Carolina	North Atlantic Ocean	15	31.9991	-80.6		09-2015	http://www.dnr.sc.gov/artificialreefs/docs/ReefGuide2015.pdf		USA	840	US-SC	472	0.002146	3.739	2.646	2.21	1.529	0.581	0.452	0.345	0.227	0.202	0.183	5.191	0.215	55.629	39.076	8.273	0.1759	33.397	1.109	29.03	21.779	13.481	15.549	warship	1	Southeast U.S.	28954	392.649	South Carolina Aquarium	108.319	2015	9
473	Hilton Head Reef		armored personnel carrier	USA	South Carolina	North Atlantic Ocean	15	31.9988	-80.5994		09-2015	http://www.dnr.sc.gov/artificialreefs/docs/ReefGuide2015.pdf		USA	840	US-SC	473	0.002146	3.739	2.646	2.21	1.529	0.581	0.452	0.345	0.227	0.202	0.183	5.191	0.215	55.629	39.076	8.273	0.1759	33.397	1.109	29.03	21.779	13.481	15.549	warship	1	Southeast U.S.	28954	392.605	South Carolina Aquarium	108.32	2015	9
474	Hilton Head Reef		armored personnel carrier	USA	South Carolina	North Atlantic Ocean	15	31.9984	-80.5991		09-2015	http://www.dnr.sc.gov/artificialreefs/docs/ReefGuide2015.pdf		USA	840	US-SC	474	0.000935	1.114	0.743	0.548	0.566	0.845	0.668	0.527	0.117	0.099	0.084	5.002	0.257	54.602	37.696	8.278	0.1013	35.141	0.975	28.224	22.325	17.086	11.138	warship	1	Southeast U.S.	28954	392.568	South Carolina Aquarium	108.332	2015	9
475	BP-25 Reef		nyct subway car	USA	South Carolina	North Atlantic Ocean	29	33.3549	-78.4258		09-2015	http://www.dnr.sc.gov/artificialreefs/docs/ReefGuide2015.pdf		USA	840	US-SC	475	0.000935	1.114	0.743	0.548	0.566	0.845	0.668	0.527	0.117	0.099	0.084	5.002	0.257	54.602	37.696	8.278	0.1013	35.141	0.975	28.224	22.325	17.086	11.138	land item	1	Southeast U.S.	32104	154.877	Alligator Adventure LLC	57.3494	2015	9
476	BP-25 Reef		nyct subway car	USA	South Carolina	North Atlantic Ocean	29	33.3549	-78.4245		09-2015	http://www.dnr.sc.gov/artificialreefs/docs/ReefGuide2015.pdf		USA	840	US-SC	476	0.000935	1.114	0.743	0.548	0.566	0.845	0.668	0.527	0.117	0.099	0.084	5.002	0.257	54.602	37.696	8.278	0.1013	35.141	0.975	28.224	22.325	17.086	11.138	land item	1	Southeast U.S.	32104	154.797	Alligator Adventure LLC	57.4119	2015	9
477	BP-25 Reef		nyct subway car	USA	South Carolina	North Atlantic Ocean	29	33.3547	-78.4253		09-2015	http://www.dnr.sc.gov/artificialreefs/docs/ReefGuide2015.pdf		USA	840	US-SC	477	0.000935	1.114	0.743	0.548	0.566	0.845	0.668	0.527	0.117	0.099	0.084	5.002	0.257	54.602	37.696	8.278	0.1013	35.141	0.975	28.224	22.325	17.086	11.138	land item	1	Southeast U.S.	32104	154.867	Alligator Adventure LLC	57.3917	2015	9
478	BP-25 Reef		nyct subway car	USA	South Carolina	North Atlantic Ocean	29	33.3546	-78.4244		09-2015	http://www.dnr.sc.gov/artificialreefs/docs/ReefGuide2015.pdf		USA	840	US-SC	478	0.000935	1.114	0.743	0.548	0.566	0.845	0.668	0.527	0.117	0.099	0.084	5.002	0.257	54.602	37.696	8.278	0.1013	35.141	0.975	28.224	22.325	17.086	11.138	land item	1	Southeast U.S.	32104	154.809	Alligator Adventure LLC	57.4396	2015	9
479	BP-25 Reef		nyct subway car	USA	South Carolina	North Atlantic Ocean	29	33.3545	-78.425		09-2015	http://www.dnr.sc.gov/artificialreefs/docs/ReefGuide2015.pdf		USA	840	US-SC	479	0.000935	1.114	0.743	0.548	0.566	0.845	0.668	0.527	0.117	0.099	0.084	5.002	0.257	54.602	37.696	8.278	0.1013	35.141	0.975	28.224	22.325	17.086	11.138	land item	1	Southeast U.S.	32104	154.862	Alligator Adventure LLC	57.4259	2015	9
480	BP-25 Reef		nyct subway car	USA	South Carolina	North Atlantic Ocean	29	33.355	-78.4245		09-2015	http://www.dnr.sc.gov/artificialreefs/docs/ReefGuide2015.pdf		USA	840	US-SC	480	0.002112	3.103	2.157	1.506	1.597	0.567	0.476	0.36	0.204	0.176	0.151	5.125	0.248	54.206	37.616	8.285	0.1143	34.622	0.979	28.345	21.303	13.353	14.992	land item	1	Southeast U.S.	32104	154.783	Alligator Adventure LLC	57.3995	2015	9
481	Eleven Mile Reef		aircraft	USA	South Carolina	North Atlantic Ocean	14	33.4231	-78.8601		09-2015	http://www.dnr.sc.gov/artificialreefs/docs/ReefGuide2015.pdf		USA	840	US-SC	481	0.000448	0.808	0.545	0.327	0.481	0.797	0.649	0.506	0.105	0.082	0.061	4.91	0.253	54.515	37.396	8.272	0.0976	35.485	0.993	28.363	23.009	17.84	10.523	land item	1	Southeast U.S.	32104	181.062	Alligator Adventure LLC	43.2329	2015	9
482	Vermilion Reef		nyct subway car	USA	South Carolina	North Atlantic Ocean	37	32.9568	-78.6585		09-2015	http://www.dnr.sc.gov/artificialreefs/docs/ReefGuide2015.pdf		USA	840	US-SC	482	0.000448	0.808	0.545	0.327	0.481	0.797	0.649	0.506	0.105	0.082	0.061	4.91	0.253	54.515	37.396	8.272	0.0976	35.485	0.993	28.363	23.009	17.84	10.523	land item	1	Southeast U.S.	32104	202.158	Alligator Adventure LLC	93.8128	2015	9
483	Vermilion Reef		nyct subway car	USA	South Carolina	North Atlantic Ocean	37	32.9569	-78.6588		09-2015	http://www.dnr.sc.gov/artificialreefs/docs/ReefGuide2015.pdf		USA	840	US-SC	483	0.000448	0.808	0.545	0.327	0.481	0.797	0.649	0.506	0.105	0.082	0.061	4.91	0.253	54.515	37.396	8.272	0.0976	35.485	0.993	28.363	23.009	17.84	10.523	land item	1	Southeast U.S.	32104	202.171	Alligator Adventure LLC	93.8015	2015	9
484	Vermilion Reef		nyct subway car	USA	South Carolina	North Atlantic Ocean	37	32.957	-78.6592		09-2015	http://www.dnr.sc.gov/artificialreefs/docs/ReefGuide2015.pdf		USA	840	US-SC	484	0.000448	0.808	0.545	0.327	0.481	0.797	0.649	0.506	0.105	0.082	0.061	4.91	0.253	54.515	37.396	8.272	0.0976	35.485	0.993	28.363	23.009	17.84	10.523	land item	1	Southeast U.S.	32104	202.186	Alligator Adventure LLC	93.7851	2015	9
485	Vermilion Reef		nyct subway car	USA	South Carolina	North Atlantic Ocean	37	32.957	-78.6582		09-2015	http://www.dnr.sc.gov/artificialreefs/docs/ReefGuide2015.pdf		USA	840	US-SC	485	0.000448	0.808	0.545	0.327	0.481	0.797	0.649	0.506	0.105	0.082	0.061	4.91	0.253	54.515	37.396	8.272	0.0976	35.485	0.993	28.363	23.009	17.84	10.523	land item	1	Southeast U.S.	32104	202.129	Alligator Adventure LLC	93.7947	2015	9
486	Vermilion Reef		nyct subway car	USA	South Carolina	North Atlantic Ocean	37	32.9571	-78.6582		09-2015	http://www.dnr.sc.gov/artificialreefs/docs/ReefGuide2015.pdf		USA	840	US-SC	486	0.000448	0.808	0.545	0.327	0.481	0.797	0.649	0.506	0.105	0.082	0.061	4.91	0.253	54.515	37.396	8.272	0.0976	35.485	0.993	28.363	23.009	17.84	10.523	land item	1	Southeast U.S.	32104	202.121	Alligator Adventure LLC	93.7836	2015	9
487	Vermilion Reef		nyct subway car	USA	South Carolina	North Atlantic Ocean	37	32.9571	-78.6592		09-2015	http://www.dnr.sc.gov/artificialreefs/docs/ReefGuide2015.pdf		USA	840	US-SC	487	0.000448	0.808	0.545	0.327	0.481	0.797	0.649	0.506	0.105	0.082	0.061	4.91	0.253	54.515	37.396	8.272	0.0976	35.485	0.993	28.363	23.009	17.84	10.523	land item	1	Southeast U.S.	32104	202.177	Alligator Adventure LLC	93.7741	2015	9
488	Vermilion Reef		nyct subway car	USA	South Carolina	North Atlantic Ocean	37	32.9571	-78.658		09-2015	http://www.dnr.sc.gov/artificialreefs/docs/ReefGuide2015.pdf		USA	840	US-SC	488	0.000448	0.808	0.545	0.327	0.481	0.797	0.649	0.506	0.105	0.082	0.061	4.91	0.253	54.515	37.396	8.272	0.0976	35.485	0.993	28.363	23.009	17.84	10.523	land item	1	Southeast U.S.	32104	202.1	Alligator Adventure LLC	93.7778	2015	9
489	Vermilion Reef		nyct subway car	USA	South Carolina	North Atlantic Ocean	37	32.9578	-78.659		09-2015	http://www.dnr.sc.gov/artificialreefs/docs/ReefGuide2015.pdf		USA	840	US-SC	489	0.000367	0.735	0.521	0.389	0.346	0.713	0.594	0.458	0.1	0.081	0.069	4.936	0.242	55.164	37.92	8.269	0.113	35.301	1.031	28.462	22.989	17.469	10.993	land item	1	Southeast U.S.	32104	202.107	Alligator Adventure LLC	93.7005	2015	9
490	Doug Mellichamp Jr Reef		nyct subway car	USA	South Carolina	North Atlantic Ocean	32	32.4506	-79.321		09-2015	http://www.dnr.sc.gov/artificialreefs/docs/ReefGuide2015.pdf		USA	840	US-SC	490	0.000367	0.735	0.521	0.389	0.346	0.713	0.594	0.458	0.1	0.081	0.069	4.936	0.242	55.164	37.92	8.269	0.113	35.301	1.031	28.462	22.989	17.469	10.993	land item	1	Southeast U.S.	32104	285.314	South Carolina Aquarium	68.1706	2015	9
491	Doug Mellichamp Jr Reef		nyct subway car	USA	South Carolina	North Atlantic Ocean	32	32.4515	-79.3209		09-2015	http://www.dnr.sc.gov/artificialreefs/docs/ReefGuide2015.pdf		USA	840	US-SC	491	0.000367	0.735	0.521	0.389	0.346	0.713	0.594	0.458	0.1	0.081	0.069	4.936	0.242	55.164	37.92	8.269	0.113	35.301	1.031	28.462	22.989	17.469	10.993	land item	1	Southeast U.S.	32104	285.229	South Carolina Aquarium	68.1249	2015	9
492	Doug Mellichamp Jr Reef		nyct subway car	USA	South Carolina	North Atlantic Ocean	32	32.4519	-79.3214		09-2015	http://www.dnr.sc.gov/artificialreefs/docs/ReefGuide2015.pdf		USA	840	US-SC	492	0.000367	0.735	0.521	0.389	0.346	0.713	0.594	0.458	0.1	0.081	0.069	4.936	0.242	55.164	37.92	8.269	0.113	35.301	1.031	28.462	22.989	17.469	10.993	land item	1	Southeast U.S.	32104	285.237	South Carolina Aquarium	68.0658	2015	9
493	Doug Mellichamp Jr Reef		nyct subway car	USA	South Carolina	North Atlantic Ocean	32	32.4517	-79.3217		09-2015	http://www.dnr.sc.gov/artificialreefs/docs/ReefGuide2015.pdf		USA	840	US-SC	493	0.001041	1.64	1.259	0.774	0.866	0.601	0.467	0.362	0.156	0.135	0.103	5.141	0.22	56.562	39.002	8.272	0.1622	33.84	1.093	28.78	21.888	13.959	14.821	land item	1	Southeast U.S.	32104	285.269	South Carolina Aquarium	68.0543	2015	9
494	Betsy Ross Reef		nyct subway car	USA	South Carolina	North Atlantic Ocean	27	32.0534	-80.4156		09-2015	http://www.dnr.sc.gov/artificialreefs/docs/ReefGuide2015.pdf		USA	840	US-SC	494	0.001041	1.64	1.259	0.774	0.866	0.601	0.467	0.362	0.156	0.135	0.103	5.141	0.22	56.562	39.002	8.272	0.1622	33.84	1.093	28.78	21.888	13.959	14.821	land item	1	Southeast U.S.	32104	389.808	South Carolina Aquarium	93.8742	2015	9
495	Betsy Ross Reef		nyct subway car	USA	South Carolina	North Atlantic Ocean	27	32.0545	-80.4162		09-2015	http://www.dnr.sc.gov/artificialreefs/docs/ReefGuide2015.pdf		USA	840	US-SC	495	0.001041	1.64	1.259	0.774	0.866	0.601	0.467	0.362	0.156	0.135	0.103	5.141	0.22	56.562	39.002	8.272	0.1622	33.84	1.093	28.78	21.888	13.959	14.821	land item	1	Southeast U.S.	32104	389.762	South Carolina Aquarium	93.7879	2015	9
496	Betsy Ross Reef		nyct subway car	USA	South Carolina	North Atlantic Ocean	27	32.0533	-80.4162		09-2015	http://www.dnr.sc.gov/artificialreefs/docs/ReefGuide2015.pdf		USA	840	US-SC	496	0.001041	1.64	1.259	0.774	0.866	0.601	0.467	0.362	0.156	0.135	0.103	5.141	0.22	56.562	39.002	8.272	0.1622	33.84	1.093	28.78	21.888	13.959	14.821	land item	1	Southeast U.S.	32104	389.856	South Carolina Aquarium	93.9102	2015	9
497	Betsy Ross Reef		nyct subway car	USA	South Carolina	North Atlantic Ocean	27	32.0535	-80.4148		09-2015	http://www.dnr.sc.gov/artificialreefs/docs/ReefGuide2015.pdf		USA	840	US-SC	497	0.001317	2.151	1.671	1.192	0.959	0.593	0.455	0.354	0.177	0.159	0.132	5.165	0.217	56.223	39.059	8.273	0.1671	33.615	1.097	28.919	21.755	13.61	15.309	land item	1	Southeast U.S.	32104	389.737	South Carolina Aquarium	93.821	2015	9
498	Betsy Ross Reef		nyct subway car	USA	South Carolina	North Atlantic Ocean	27	32.0547	-80.4178		09-2015	http://www.dnr.sc.gov/artificialreefs/docs/ReefGuide2015.pdf		USA	840	US-SC	498	0.001041	1.64	1.259	0.774	0.866	0.601	0.467	0.362	0.156	0.135	0.103	5.141	0.22	56.562	39.002	8.272	0.1622	33.84	1.093	28.78	21.888	13.959	14.821	land item	1	Southeast U.S.	32104	389.868	South Carolina Aquarium	93.8498	2015	9
499	Betsy Ross Reef		nyct subway car	USA	South Carolina	North Atlantic Ocean	27	32.0537	-80.4166		09-2015	http://www.dnr.sc.gov/artificialreefs/docs/ReefGuide2015.pdf		USA	840	US-SC	499	0.012549	9.991	7.523	6.008	3.983	0.619	0.452	0.347	0.354	0.32	0.289	5.257	0.209	53.929	38.155	8.276	0.1869	32.713	1.112	29.233	21.887	13.351	15.882	land item	1	Southeast U.S.	32104	389.85	South Carolina Aquarium	93.8857	2015	9
500	White Water Reef		tank	USA	South Carolina	North Atlantic Ocean	9	32.0514	-80.7518		09-2015	http://www.dnr.sc.gov/artificialreefs/docs/ReefGuide2015.pdf		USA	840	US-SC	500	0.012549	9.991	7.523	6.008	3.983	0.619	0.452	0.347	0.354	0.32	0.289	5.257	0.209	53.929	38.155	8.276	0.1869	32.713	1.112	29.233	21.887	13.351	15.882	land item	1	Southeast U.S.	28954	399.2	South Carolina Aquarium	112.965	2015	9
501	White Water Reef		tank	USA	South Carolina	North Atlantic Ocean	9	32.0512	-80.7516		09-2015	http://www.dnr.sc.gov/artificialreefs/docs/ReefGuide2015.pdf		USA	840	US-SC	501	0.00208	2.998	2.283	1.734	1.264	0.587	0.447	0.353	0.206	0.185	0.161	5.189	0.215	55.863	39.031	8.274	0.172	33.391	1.1	29.038	21.771	13.386	15.652	land item	1	Southeast U.S.	28954	399.179	South Carolina Aquarium	112.966	2015	9
502	Eagle's Nest Reef		tank	USA	South Carolina	North Atlantic Ocean	21	32.0179	-80.5029		09-2015	http://www.dnr.sc.gov/artificialreefs/docs/ReefGuide2015.pdf		USA	840	US-SC	502	0.00208	2.998	2.283	1.734	1.264	0.587	0.447	0.353	0.206	0.185	0.161	5.189	0.215	55.863	39.031	8.274	0.172	33.391	1.1	29.038	21.771	13.386	15.652	land item	1	Southeast U.S.	28954	394.52	South Carolina Aquarium	101.471	2015	9
503	Eagle's Nest Reef		tank	USA	South Carolina	North Atlantic Ocean	21	32.0182	-80.5029		09-2015	http://www.dnr.sc.gov/artificialreefs/docs/ReefGuide2015.pdf		USA	840	US-SC	503	0.00208	2.998	2.283	1.734	1.264	0.587	0.447	0.353	0.206	0.185	0.161	5.189	0.215	55.863	39.031	8.274	0.172	33.391	1.1	29.038	21.771	13.386	15.652	land item	1	Southeast U.S.	28954	394.553	South Carolina Aquarium	101.443	2015	9
504	Eagle's Nest Reef		tank	USA	South Carolina	North Atlantic Ocean	21	32.0208	-80.5025		09-2015	http://www.dnr.sc.gov/artificialreefs/docs/ReefGuide2015.pdf		USA	840	US-SC	504	0.003757	3.934	3.104	2.545	1.389	0.588	0.446	0.352	0.238	0.217	0.197	5.212	0.213	55.281	38.625	8.274	0.1769	33.169	1.104	29.142	21.744	13.089	16.053	land item	1	Southeast U.S.	28954	394.847	South Carolina Aquarium	101.175	2015	9
505	Hilton Head Reef		tank	USA	South Carolina	North Atlantic Ocean	15	32.0005	-80.5984		09-2015	http://www.dnr.sc.gov/artificialreefs/docs/ReefGuide2015.pdf		USA	840	US-SC	505	0.003757	3.934	3.104	2.545	1.389	0.588	0.446	0.352	0.238	0.217	0.197	5.212	0.213	55.281	38.625	8.274	0.1769	33.169	1.104	29.142	21.744	13.089	16.053	land item	1	Southeast U.S.	28954	392.799	South Carolina Aquarium	108.108	2015	9
506	Hilton Head Reef		tank	USA	South Carolina	North Atlantic Ocean	15	32.0001	-80.5972		09-2015	http://www.dnr.sc.gov/artificialreefs/docs/ReefGuide2015.pdf		USA	840	US-SC	506	0.002146	3.739	2.646	2.21	1.529	0.581	0.452	0.345	0.227	0.202	0.183	5.191	0.215	55.629	39.076	8.273	0.1759	33.397	1.109	29.03	21.779	13.481	15.549	land item	1	Southeast U.S.	28954	392.751	South Carolina Aquarium	108.075	2015	9
507	Hilton Head Reef		tank	USA	South Carolina	North Atlantic Ocean	15	31.9998	-80.599		09-2015	http://www.dnr.sc.gov/artificialreefs/docs/ReefGuide2015.pdf		USA	840	US-SC	507	0.00434	5.436	3.808	2.226	3.21	0.667	0.494	0.366	0.261	0.233	0.186	5.174	0.246	53.704	37.44	8.287	0.1184	34.412	0.978	28.272	21.272	13.448	14.824	land item	1	Southeast U.S.	28954	392.722	South Carolina Aquarium	108.202	2015	9
508	Grand Strand Saltwater Anglers Reef		barge	USA	South Carolina	North Atlantic Ocean	11	33.5166	-78.9696		09-2015	http://www.dnr.sc.gov/artificialreefs/docs/ReefGuide2015.pdf		USA	840	US-SC	508	0.00434	5.436	3.808	2.226	3.21	0.667	0.494	0.366	0.261	0.233	0.186	5.174	0.246	53.704	37.44	8.287	0.1184	34.412	0.978	28.272	21.272	13.448	14.824	service vessel	1	Southeast U.S.	32104	184.075	Alligator Adventure LLC	37.9328	2015	9
509	Grand Strand Saltwater Anglers Reef		armored personnel carrier	USA	South Carolina	North Atlantic Ocean	11	33.5167	-78.969		09-2015	http://www.dnr.sc.gov/artificialreefs/docs/ReefGuide2015.pdf		USA	840	US-SC	509	0.00434	5.436	3.808	2.226	3.21	0.667	0.494	0.366	0.261	0.233	0.186	5.174	0.246	53.704	37.44	8.287	0.1184	34.412	0.978	28.272	21.272	13.448	14.824	warship	1	Southeast U.S.	32104	184.019	Alligator Adventure LLC	37.8878	2015	9
510	Grand Strand Saltwater Anglers Reef		armored personnel carrier	USA	South Carolina	North Atlantic Ocean	11	33.5167	-78.9684		09-2015	http://www.dnr.sc.gov/artificialreefs/docs/ReefGuide2015.pdf		USA	840	US-SC	510	0.00434	5.436	3.808	2.226	3.21	0.667	0.494	0.366	0.261	0.233	0.186	5.174	0.246	53.704	37.44	8.287	0.1184	34.412	0.978	28.272	21.272	13.448	14.824	warship	1	Southeast U.S.	32104	183.971	Alligator Adventure LLC	37.8572	2015	9
511	Grand Strand Saltwater Anglers Reef		armored personnel carrier	USA	South Carolina	North Atlantic Ocean	11	33.5168	-78.9683		09-2015	http://www.dnr.sc.gov/artificialreefs/docs/ReefGuide2015.pdf		USA	840	US-SC	511	0.00434	5.436	3.808	2.226	3.21	0.667	0.494	0.366	0.261	0.233	0.186	5.174	0.246	53.704	37.44	8.287	0.1184	34.412	0.978	28.272	21.272	13.448	14.824	warship	1	Southeast U.S.	32104	183.959	Alligator Adventure LLC	37.8447	2015	9
512	Grand Strand Saltwater Anglers Reef		armored personnel carrier	USA	South Carolina	North Atlantic Ocean	11	33.5166	-78.9682		09-2015	http://www.dnr.sc.gov/artificialreefs/docs/ReefGuide2015.pdf		USA	840	US-SC	512	0.00434	5.436	3.808	2.226	3.21	0.667	0.494	0.366	0.261	0.233	0.186	5.174	0.246	53.704	37.44	8.287	0.1184	34.412	0.978	28.272	21.272	13.448	14.824	warship	1	Southeast U.S.	32104	183.958	Alligator Adventure LLC	37.8553	2015	9
513	Grand Strand Saltwater Anglers Reef		armored personnel carrier	USA	South Carolina	North Atlantic Ocean	11	33.5168	-78.9679		09-2015	http://www.dnr.sc.gov/artificialreefs/docs/ReefGuide2015.pdf		USA	840	US-SC	513	0.019998	16.334	11.421	8.78	7.554	0.636	0.453	0.319	0.446	0.386	0.345	5.3	0.233	55.224	39.022	8.283	0.1869	32.285	1.123	29.763	21.628	12.939	16.824	warship	1	Southeast U.S.	32104	183.927	Alligator Adventure LLC	37.827	2015	9
514	Parris Island Reef		landing craft	USA	South Carolina	North Atlantic Ocean	5-11	32.3162	-80.7087		09-2015	http://www.dnr.sc.gov/artificialreefs/docs/ReefGuide2015.pdf		USA	840	US-SC	514	0.019998	16.334	11.421	8.78	7.554	0.636	0.453	0.319	0.446	0.386	0.345	5.3	0.233	55.224	39.022	8.283	0.1869	32.285	1.123	29.763	21.628	12.939	16.824	warship	0	0	32104	393.196	South Carolina Aquarium	90.4306	2015	9
515	Parris Island Reef		deck barge	USA	South Carolina	North Atlantic Ocean	5-11	32.3145	-80.709		09-2015	http://www.dnr.sc.gov/artificialreefs/docs/ReefGuide2015.pdf		USA	840	US-SC	515	0.019998	16.334	11.421	8.78	7.554	0.636	0.453	0.319	0.446	0.386	0.345	5.3	0.233	55.224	39.022	8.283	0.1869	32.285	1.123	29.763	21.628	12.939	16.824	service vessel	0	0	32104	393.327	South Carolina Aquarium	90.5615	2015	9
516	Parris Island Reef		deck barge	USA	South Carolina	North Atlantic Ocean	5-11	32.3134	-80.7068		09-2015	http://www.dnr.sc.gov/artificialreefs/docs/ReefGuide2015.pdf		USA	840	US-SC	516	0.005021	33.695	15.688	5.444	28.251	0.633	0.571	0.436	0.515	0.398	0.278	6.331	3.204	50.17	31.496	7.765	0.8465	28.739	3.073	23.37	13.204	3.621	19.749	service vessel	0	0	32104	393.231	South Carolina Aquarium	90.4659	2015	9
517	Keegan	1989	tanker	USA	New Jersey	North Atlantic Ocean	17-18	40.3588	-73.9352		2009	http://www.nj.gov/dep/fgw/pdf/reefs/reef_guide.pdf	Sandy Hook Reef	USA	840	US-NJ	517																								tanker	1	Mudhole	6565	335.78	New York Aquarium	24.3063	2009
518	Dorothy	1989	tug	USA	New Jersey	North Atlantic Ocean	17-18	40.3593	-73.9351		2009	http://www.nj.gov/dep/fgw/pdf/reefs/reef_guide.pdf	Sandy Hook Reef	USA	840	US-NJ	518	0.005021	33.695	15.688	5.444	28.251	0.633	0.571	0.436	0.515	0.398	0.278	6.331	3.204	50.17	31.496	7.765	0.8465	28.739	3.073	23.37	13.204	3.621	19.749	service vessel	1	Mudhole	6565	335.781	New York Aquarium	24.2528	2009
519	Coleman Barge II	1989	deck barge	USA	New Jersey	North Atlantic Ocean	17-18	40.351	-73.9354		2009	http://www.nj.gov/dep/fgw/pdf/reefs/reef_guide.pdf	Sandy Hook Reef	USA	840	US-NJ	519	0.001714	11.753	6.828	2.917	8.836	0.655	0.583	0.46	0.328	0.272	0.208	6.328	1.821	49.63	31.941	7.952	0.5729	30.016	2.014	23.525	13.403	3.83	19.695	service vessel	1	Mudhole	6565	335.903	New York Aquarium	25.1551	2009
520	Sea Girt Reef	1979	drydock	USA	New Jersey	North Atlantic Ocean	20-21	40.1288	-73.9402		2009	http://www.nj.gov/dep/fgw/pdf/reefs/reef_guide.pdf	Sea Girt Reef	USA	840	US-NJ	520	0.001714	11.753	6.828	2.917	8.836	0.655	0.583	0.46	0.328	0.272	0.208	6.328	1.821	49.63	31.941	7.952	0.5729	30.016	2.014	23.525	13.403	3.83	19.695	other	1	Mudhole	6565	340.526	Jenkinson's Aquarium	9.04052	2009
521	Sea Girt Reef	1977	railroad barge	USA	New Jersey	North Atlantic Ocean	18-20	40.1164	-73.9402		2009	http://www.nj.gov/dep/fgw/pdf/reefs/reef_guide.pdf	Sea Girt Reef	USA	840	US-NJ	521	0.001714	11.753	6.828	2.917	8.836	0.655	0.583	0.46	0.328	0.272	0.208	6.328	1.821	49.63	31.941	7.952	0.5729	30.016	2.014	23.525	13.403	3.83	19.695	dry bulk carrier	1	Mudhole	6565	340.857	Jenkinson's Aquarium	8.55738	2009
522	Carlson II	1973	clam boat	USA	New Jersey	North Atlantic Ocean	18-20	40.1134	-73.9529		2009	http://www.nj.gov/dep/fgw/pdf/reefs/reef_guide.pdf	Sea Girt Reef	USA	840	US-NJ	522	0.001714	11.753	6.828	2.917	8.836	0.655	0.583	0.46	0.328	0.272	0.208	6.328	1.821	49.63	31.941	7.952	0.5729	30.016	2.014	23.525	13.403	3.83	19.695	fishing vessel	1	Mudhole	6565	339.883	Jenkinson's Aquarium	7.41952	2009
523	Cranford	1982	ferry boat	USA	New Jersey	North Atlantic Ocean	18-20	40.1241	-73.9371		2009	http://www.nj.gov/dep/fgw/pdf/reefs/reef_guide.pdf	Sea Girt Reef	USA	840	US-NJ	523	0.001714	11.753	6.828	2.917	8.836	0.655	0.583	0.46	0.328	0.272	0.208	6.328	1.821	49.63	31.941	7.952	0.5729	30.016	2.014	23.525	13.403	3.83	19.695	passenger ship	1	Mudhole	6565	340.904	Jenkinson's Aquarium	9.07709	2009
524	Spartan	1986	tug	USA	New Jersey	North Atlantic Ocean	18-20	40.1026	-73.9533		2009	http://www.nj.gov/dep/fgw/pdf/reefs/reef_guide.pdf	Sea Girt Reef	USA	840	US-NJ	524	0.001714	11.753	6.828	2.917	8.836	0.655	0.583	0.46	0.328	0.272	0.208	6.328	1.821	49.63	31.941	7.952	0.5729	30.016	2.014	23.525	13.403	3.83	19.695	service vessel	1	Mudhole	6565	340.146	Jenkinson's Aquarium	7.14741	2009
525	Rockland county	1986	tug	USA	New Jersey	North Atlantic Ocean	20-21	40.1324	-73.9313		2009	http://www.nj.gov/dep/fgw/pdf/reefs/reef_guide.pdf	Sea Girt Reef	USA	840	US-NJ	525	0.001714	11.753	6.828	2.917	8.836	0.655	0.583	0.46	0.328	0.272	0.208	6.328	1.821	49.63	31.941	7.952	0.5729	30.016	2.014	23.525	13.403	3.83	19.695	service vessel	1	Mudhole	6565	341.166	Jenkinson's Aquarium	9.89014	2009
526	Kiley B.	1983	trawler	USA	New Jersey	North Atlantic Ocean	17-18	40.109	-73.9471		2009	http://www.nj.gov/dep/fgw/pdf/reefs/reef_guide.pdf	Sea Girt Reef	USA	840	US-NJ	526	0.001714	11.753	6.828	2.917	8.836	0.655	0.583	0.46	0.328	0.272	0.208	6.328	1.821	49.63	31.941	7.952	0.5729	30.016	2.014	23.525	13.403	3.83	19.695	fishing vessel	1	Mudhole	6565	340.483	Jenkinson's Aquarium	7.7825	2009
527	Swenson I	1986	deck barge	USA	New Jersey	North Atlantic Ocean	18-20	40.1217	-73.9481		2009	http://www.nj.gov/dep/fgw/pdf/reefs/reef_guide.pdf	Sea Girt Reef	USA	840	US-NJ	527	0.001714	11.753	6.828	2.917	8.836	0.655	0.583	0.46	0.328	0.272	0.208	6.328	1.821	49.63	31.941	7.952	0.5729	30.016	2.014	23.525	13.403	3.83	19.695	service vessel	1	Mudhole	6565	340.06	Jenkinson's Aquarium	8.11109	2009
528	Swenson II	1987	deck barge	USA	New Jersey	North Atlantic Ocean	20-21	40.1078	-73.9548		2009	http://www.nj.gov/dep/fgw/pdf/reefs/reef_guide.pdf	Sea Girt Reef	USA	840	US-NJ	528	0.001714	11.753	6.828	2.917	8.836	0.655	0.583	0.46	0.328	0.272	0.208	6.328	1.821	49.63	31.941	7.952	0.5729	30.016	2.014	23.525	13.403	3.83	19.695	service vessel	1	Mudhole	6565	339.877	Jenkinson's Aquarium	7.11247	2009
529	Car Float #52	1988	barge	USA	New Jersey	North Atlantic Ocean	18-20	40.1189	-73.9487		2009	http://www.nj.gov/dep/fgw/pdf/reefs/reef_guide.pdf	Sea Girt Reef	USA	840	US-NJ	529	0.001714	11.753	6.828	2.917	8.836	0.655	0.583	0.46	0.328	0.272	0.208	6.328	1.821	49.63	31.941	7.952	0.5729	30.016	2.014	23.525	13.403	3.83	19.695	service vessel	1	Mudhole	6565	340.088	Jenkinson's Aquarium	7.9548	2009
530	Morania	1989	tanker	USA	New Jersey	North Atlantic Ocean	21-23	40.105	-73.9571		2009	http://www.nj.gov/dep/fgw/pdf/reefs/reef_guide.pdf	Sea Girt Reef	USA	840	US-NJ	530	0.001714	11.753	6.828	2.917	8.836	0.655	0.583	0.46	0.328	0.272	0.208	6.328	1.821	49.63	31.941	7.952	0.5729	30.016	2.014	23.525	13.403	3.83	19.695	tanker	1	Mudhole	6565	339.769	Jenkinson's Aquarium	6.86724	2009
531	Dykes	1983	schooner	USA	New Jersey	North Atlantic Ocean	18-20	40.1161	-73.9591		2009	http://www.nj.gov/dep/fgw/pdf/reefs/reef_guide.pdf	Sea Girt Reef	USA	840	US-NJ	531	0.001714	11.753	6.828	2.917	8.836	0.655	0.583	0.46	0.328	0.272	0.208	6.328	1.821	49.63	31.941	7.952	0.5729	30.016	2.014	23.525	13.403	3.83	19.695	dry cargo vessel	1	Mudhole	6565	339.302	Jenkinson's Aquarium	7.0114	2009
532	Horseshoe Wrecks	1989	barge	USA	New Jersey	North Atlantic Ocean	18-20	40.1367	-73.9296		2009	http://www.nj.gov/dep/fgw/pdf/reefs/reef_guide.pdf	Sea Girt Reef, 3 barges	USA	840	US-NJ	532	0.001714	11.753	6.828	2.917	8.836	0.655	0.583	0.46	0.328	0.272	0.208	6.328	1.821	49.63	31.941	7.952	0.5729	30.016	2.014	23.525	13.403	3.83	19.695	service vessel	1	Mudhole	6565	341.19	Jenkinson's Aquarium	10.2298	2009
533	Cinderella	1983	trawler	USA	New Jersey	North Atlantic Ocean	18-20	40.1129	-73.9643		2009	http://www.nj.gov/dep/fgw/pdf/reefs/reef_guide.pdf	Sea Girt Reef	USA	840	US-NJ	533	0.001714	11.753	6.828	2.917	8.836	0.655	0.583	0.46	0.328	0.272	0.208	6.328	1.821	49.63	31.941	7.952	0.5729	30.016	2.014	23.525	13.403	3.83	19.695	fishing vessel	1	Mudhole	6565	338.953	Jenkinson's Aquarium	6.47532	2009
534	Sea Girt Reef	1990	subway car	USA	New Jersey	North Atlantic Ocean	17-18	40.1112	-73.9513		2009	http://www.nj.gov/dep/fgw/pdf/reefs/reef_guide.pdf	Sea Girt Reef, 5 subway cars	USA	840	US-NJ	534	0.001714	11.753	6.828	2.917	8.836	0.655	0.583	0.46	0.328	0.272	0.208	6.328	1.821	49.63	31.941	7.952	0.5729	30.016	2.014	23.525	13.403	3.83	19.695	land item	1	Mudhole	6565	340.078	Jenkinson's Aquarium	7.49242	2009
535	Keneth Truesdale Reef	1993	tug	USA	New Jersey	North Atlantic Ocean	18-20	40.1081	-73.9537		2009	http://www.nj.gov/dep/fgw/pdf/reefs/reef_guide.pdf	Sea Girt Reef	USA	840	US-NJ	535	0.001714	11.753	6.828	2.917	8.836	0.655	0.583	0.46	0.328	0.272	0.208	6.328	1.821	49.63	31.941	7.952	0.5729	30.016	2.014	23.525	13.403	3.83	19.695	service vessel	1	Mudhole	6565	339.961	Jenkinson's Aquarium	7.2104	2009
536	Capt. Etzel	1994	barge	USA	New Jersey	North Atlantic Ocean	20-21	40.1318	-73.9361		2009	http://www.nj.gov/dep/fgw/pdf/reefs/reef_guide.pdf	Sea Girt Reef	USA	840	US-NJ	536	0.001714	11.753	6.828	2.917	8.836	0.655	0.583	0.46	0.328	0.272	0.208	6.328	1.821	49.63	31.941	7.952	0.5729	30.016	2.014	23.525	13.403	3.83	19.695	service vessel	1	Mudhole	6565	340.781	Jenkinson's Aquarium	9.49384	2009
537	FCO Reef	1996	tank	USA	New Jersey	North Atlantic Ocean	18-20	40.1253	-73.9413		2009	http://www.nj.gov/dep/fgw/pdf/reefs/reef_guide.pdf	Sea Girt Reef, 5 tanks	USA	840	US-NJ	537	0.001714	11.753	6.828	2.917	8.836	0.655	0.583	0.46	0.328	0.272	0.208	6.328	1.821	49.63	31.941	7.952	0.5729	30.016	2.014	23.525	13.403	3.83	19.695	land item	1	Mudhole	6565	340.528	Jenkinson's Aquarium	8.79569	2009
538	Ocean Wreck Divers II	1996	tank	USA	New Jersey	North Atlantic Ocean	18-20	40.1208	-73.947		2009	http://www.nj.gov/dep/fgw/pdf/reefs/reef_guide.pdf	Sea Girt Reef, 5 tanks	USA	840	US-NJ	538	0.001714	11.753	6.828	2.917	8.836	0.655	0.583	0.46	0.328	0.272	0.208	6.328	1.821	49.63	31.941	7.952	0.5729	30.016	2.014	23.525	13.403	3.83	19.695	land item	1	Mudhole	6565	340.172	Jenkinson's Aquarium	8.15922	2009
539	G. A. Venturo	1996	tug	USA	New Jersey	North Atlantic Ocean	18-20	40.1252	-73.9411		2009	http://www.nj.gov/dep/fgw/pdf/reefs/reef_guide.pdf	Sea Girt Reef	USA	840	US-NJ	539	0.001714	11.753	6.828	2.917	8.836	0.655	0.583	0.46	0.328	0.272	0.208	6.328	1.821	49.63	31.941	7.952	0.5729	30.016	2.014	23.525	13.403	3.83	19.695	service vessel	1	Mudhole	6565	340.546	Jenkinson's Aquarium	8.8093	2009
540	The Fisherman Reef	1997	tanker	USA	New Jersey	North Atlantic Ocean	21-23	40.1322	-73.9324		2009	http://www.nj.gov/dep/fgw/pdf/reefs/reef_guide.pdf	Sea Girt Reef	USA	840	US-NJ	540	0.001714	11.753	6.828	2.917	8.836	0.655	0.583	0.46	0.328	0.272	0.208	6.328	1.821	49.63	31.941	7.952	0.5729	30.016	2.014	23.525	13.403	3.83	19.695	tanker	1	Mudhole	6565	341.084	Jenkinson's Aquarium	9.79964	2009
541	Restorer	1997	tug	USA	New Jersey	North Atlantic Ocean	20-21	40.1334	-73.9338		2009	http://www.nj.gov/dep/fgw/pdf/reefs/reef_guide.pdf	Sea Girt Reef	USA	840	US-NJ	541	0.001714	11.753	6.828	2.917	8.836	0.655	0.583	0.46	0.328	0.272	0.208	6.328	1.821	49.63	31.941	7.952	0.5729	30.016	2.014	23.525	13.403	3.83	19.695	service vessel	1	Mudhole	6565	340.937	Jenkinson's Aquarium	9.75337	2009
542	Golden Eagle	1997	trawler	USA	New Jersey	North Atlantic Ocean	18-20	40.1365	-73.935		2009	http://www.nj.gov/dep/fgw/pdf/reefs/reef_guide.pdf	Sea Girt Reef	USA	840	US-NJ	542	0.001714	11.753	6.828	2.917	8.836	0.655	0.583	0.46	0.328	0.272	0.208	6.328	1.821	49.63	31.941	7.952	0.5729	30.016	2.014	23.525	13.403	3.83	19.695	fishing vessel	1	Mudhole	6565	340.752	Jenkinson's Aquarium	9.81432	2009
543	Ocean Wreck Divers IV	1998	tanker	USA	New Jersey	North Atlantic Ocean	20-21	40.1292	-73.9391		2009	http://www.nj.gov/dep/fgw/pdf/reefs/reef_guide.pdf	Sea Girt Reef	USA	840	US-NJ	543	0.001714	11.753	6.828	2.917	8.836	0.655	0.583	0.46	0.328	0.272	0.208	6.328	1.821	49.63	31.941	7.952	0.5729	30.016	2.014	23.525	13.403	3.83	19.695	tanker	1	Mudhole	6565	340.607	Jenkinson's Aquarium	9.1407	2009
544	Clifford Lipke Reef	1998	tank	USA	New Jersey	North Atlantic Ocean	18-20	40.1268	-73.9442		2009	http://www.nj.gov/dep/fgw/pdf/reefs/reef_guide.pdf	Sea Girt Reef, 15 tanks	USA	840	US-NJ	544	0.001714	11.753	6.828	2.917	8.836	0.655	0.583	0.46	0.328	0.272	0.208	6.328	1.821	49.63	31.941	7.952	0.5729	30.016	2.014	23.525	13.403	3.83	19.695	land item	1	Mudhole	6565	340.249	Jenkinson's Aquarium	8.63683	2009
545	DVD Banana Barge	1998	deck barge	USA	New Jersey	North Atlantic Ocean	18-20	40.1067	-73.9513		2009	http://www.nj.gov/dep/fgw/pdf/reefs/reef_guide.pdf	Sea Girt Reef	USA	840	US-NJ	545	0.001714	11.753	6.828	2.917	8.836	0.655	0.583	0.46	0.328	0.272	0.208	6.328	1.821	49.63	31.941	7.952	0.5729	30.016	2.014	23.525	13.403	3.83	19.695	service vessel	1	Mudhole	6565	340.198	Jenkinson's Aquarium	7.38085	2009
546	Travis Stephen	2001	tug	USA	New Jersey	North Atlantic Ocean	18-20	40.1363	-73.9304		2009	http://www.nj.gov/dep/fgw/pdf/reefs/reef_guide.pdf	Sea Girt Reef	USA	840	US-NJ	546	0.001714	11.753	6.828	2.917	8.836	0.655	0.583	0.46	0.328	0.272	0.208	6.328	1.821	49.63	31.941	7.952	0.5729	30.016	2.014	23.525	13.403	3.83	19.695	service vessel	1	Mudhole	6565	341.138	Jenkinson's Aquarium	10.1526	2009
547	Wedding Barge	2002	deck barge	USA	New Jersey	North Atlantic Ocean	18-20	40.1228	-73.9461		2009	http://www.nj.gov/dep/fgw/pdf/reefs/reef_guide.pdf	Sea Girt Reef	USA	840	US-NJ	547	0.001714	11.753	6.828	2.917	8.836	0.655	0.583	0.46	0.328	0.272	0.208	6.328	1.821	49.63	31.941	7.952	0.5729	30.016	2.014	23.525	13.403	3.83	19.695	service vessel	1	Mudhole	6565	340.196	Jenkinson's Aquarium	8.31392	2009
548	Trevor Dixon Memorial Shipwreck	2008	boat	USA	New Jersey	North Atlantic Ocean	20-21	40.1322	-73.9395		2009	http://www.nj.gov/dep/fgw/pdf/reefs/reef_guide.pdf	Sea Girt Reef	USA	840	US-NJ	548	0.001714	11.753	6.828	2.917	8.836	0.655	0.583	0.46	0.328	0.272	0.208	6.328	1.821	49.63	31.941	7.952	0.5729	30.016	2.014	23.525	13.403	3.83	19.695	service vessel	1	Mudhole	6565	340.489	Jenkinson's Aquarium	9.2493	2009
549	Ed Bogart Memorial Reef	2008	fireboat	USA	New Jersey	North Atlantic Ocean	20-21	40.1305	-73.9396		2009	http://www.nj.gov/dep/fgw/pdf/reefs/reef_guide.pdf	Sea Girt Reef	USA	840	US-NJ	549	0.00057	3.804	2.383	1.135	2.669	0.661	0.589	0.493	0.218	0.175	0.13	6.318	1.726	50.989	32.696	7.974	0.5385	30.937	1.967	23.582	13.607	4.742	18.84	service vessel	1	Mudhole	6565	340.53	Jenkinson's Aquarium	9.16235	2009
550	Coney Island	1987	sludge tanker	USA	New Jersey	North Atlantic Ocean	37-38	40.1048	-73.6894		2009	http://www.nj.gov/dep/fgw/pdf/reefs/reef_guide.pdf	Shark River Reef	USA	840	US-NJ	550	0.00057	3.804	2.383	1.135	2.669	0.661	0.589	0.493	0.218	0.175	0.13	6.318	1.726	50.989	32.696	7.974	0.5385	30.937	1.967	23.582	13.607	4.742	18.84	tanker	1	Mudhole	6565	361.929	Jenkinson's Aquarium	29.6156	2009
551	Alan Martin	1987	oil tanker	USA	New Jersey	North Atlantic Ocean	37-38	40.1073	-73.6855		2009	http://www.nj.gov/dep/fgw/pdf/reefs/reef_guide.pdf	Shark River Reef	USA	840	US-NJ	551	0.00057	3.804	2.383	1.135	2.669	0.661	0.589	0.493	0.218	0.175	0.13	6.318	1.726	50.989	32.696	7.974	0.5385	30.937	1.967	23.582	13.607	4.742	18.84	tanker	1	Mudhole	6565	362.187	Jenkinson's Aquarium	29.961	2009
552	Sam Berman	1987	oil tanker	USA	New Jersey	North Atlantic Ocean	37-38	40.1073	-73.6863		2009	http://www.nj.gov/dep/fgw/pdf/reefs/reef_guide.pdf	Shark River Reef	USA	840	US-NJ	552	0.00057	3.804	2.383	1.135	2.669	0.661	0.589	0.493	0.218	0.175	0.13	6.318	1.726	50.989	32.696	7.974	0.5385	30.937	1.967	23.582	13.607	4.742	18.84	tanker	1	Mudhole	6565	362.118	Jenkinson's Aquarium	29.8903	2009
553	USS Algol	1991	attack cargo transport	USA	New Jersey	North Atlantic Ocean	37-38	40.1091	-73.6908		2009	http://www.nj.gov/dep/fgw/pdf/reefs/reef_guide.pdf	Shark River Reef	USA	840	US-NJ	553	0.00057	3.804	2.383	1.135	2.669	0.661	0.589	0.493	0.218	0.175	0.13	6.318	1.726	50.989	32.696	7.974	0.5385	30.937	1.967	23.582	13.607	4.742	18.84	warship	1	Mudhole	6565	361.7	Jenkinson's Aquarium	29.5164	2009
554	Billy D	1997	tug	USA	New Jersey	North Atlantic Ocean	37-38	40.1053	-73.6976		2009	http://www.nj.gov/dep/fgw/pdf/reefs/reef_guide.pdf	Shark River Reef	USA	840	US-NJ	554	0.00057	3.804	2.383	1.135	2.669	0.661	0.589	0.493	0.218	0.175	0.13	6.318	1.726	50.989	32.696	7.974	0.5385	30.937	1.967	23.582	13.607	4.742	18.84	service vessel	1	Mudhole	6565	361.237	Jenkinson's Aquarium	28.9227	2009
555	Mako Mania Wreck	1998	tanker	USA	New Jersey	North Atlantic Ocean	37-38	40.107	-73.691		2009	http://www.nj.gov/dep/fgw/pdf/reefs/reef_guide.pdf	Shark River Reef	USA	840	US-NJ	555	0.00057	3.804	2.383	1.135	2.669	0.661	0.589	0.493	0.218	0.175	0.13	6.318	1.726	50.989	32.696	7.974	0.5385	30.937	1.967	23.582	13.607	4.742	18.84	tanker	1	Mudhole	6565	361.74	Jenkinson's Aquarium	29.4908	2009
556	Capt. Bart	2000	tanker	USA	New Jersey	North Atlantic Ocean	38-40	40.1184	-73.6913		2009	http://www.nj.gov/dep/fgw/pdf/reefs/reef_guide.pdf	Shark River Reef	USA	840	US-NJ	556	0.00057	3.804	2.383	1.135	2.669	0.661	0.589	0.493	0.218	0.175	0.13	6.318	1.726	50.989	32.696	7.974	0.5385	30.937	1.967	23.582	13.607	4.742	18.84	tanker	1	Mudhole	6565	361.42	Jenkinson's Aquarium	29.5463	2009
557	HRFA-NJ	2000	tug	USA	New Jersey	North Atlantic Ocean	38-40	40.1147	-73.6922		2009	http://www.nj.gov/dep/fgw/pdf/reefs/reef_guide.pdf	Shark River Reef	USA	840	US-NJ	557	0.00057	3.804	2.383	1.135	2.669	0.661	0.589	0.493	0.218	0.175	0.13	6.318	1.726	50.989	32.696	7.974	0.5385	30.937	1.967	23.582	13.607	4.742	18.84	service vessel	1	Mudhole	6565	361.438	Jenkinson's Aquarium	29.4365	2009
558	JackÕs Spot	2001	barracks barge	USA	New Jersey	North Atlantic Ocean	37-38	40.1112	-73.6915		2009	http://www.nj.gov/dep/fgw/pdf/reefs/reef_guide.pdf	Shark River Reef	USA	840	US-NJ	558	0.00057	3.804	2.383	1.135	2.669	0.661	0.589	0.493	0.218	0.175	0.13	6.318	1.726	50.989	32.696	7.974	0.5385	30.937	1.967	23.582	13.607	4.742	18.84	service vessel	1	Mudhole	6565	361.587	Jenkinson's Aquarium	29.47	2009
559	CaputiÕs Train Wreck	2003	subway car	USA	New Jersey	North Atlantic Ocean	37-38	40.1057	-73.6932		2009	http://www.nj.gov/dep/fgw/pdf/reefs/reef_guide.pdf	Shark River Reef	USA	840	US-NJ	559	0.00057	3.804	2.383	1.135	2.669	0.661	0.589	0.493	0.218	0.175	0.13	6.318	1.726	50.989	32.696	7.974	0.5385	30.937	1.967	23.582	13.607	4.742	18.84	land item	1	Mudhole	6565	361.595	Jenkinson's Aquarium	29.3017	2009
560	MuirÕs Submarine Express	2003	subway car	USA	New Jersey	North Atlantic Ocean	37-38	40.1055	-73.6867		2009	http://www.nj.gov/dep/fgw/pdf/reefs/reef_guide.pdf	Shark River Reef	USA	840	US-NJ	560	0.001265	8.166	5.394	2.672	5.494	0.651	0.58	0.447	0.294	0.249	0.199	6.32	1.747	49.447	32.388	7.961	0.5475	30.219	1.956	23.654	13.443	3.728	19.926	land item	1	Mudhole	6565	362.136	Jenkinson's Aquarium	29.8502	2009
561	Colleen GPPCBA/Budweiser Reef	1996	tug	USA	New Jersey	North Atlantic Ocean	21-24	40.0466	-73.9892		2009	http://www.nj.gov/dep/fgw/pdf/reefs/reef_guide.pdf	Axel Carlson Reef	USA	840	US-NJ	561	0.001265	8.166	5.394	2.672	5.494	0.651	0.58	0.447	0.294	0.249	0.199	6.32	1.747	49.447	32.388	7.961	0.5475	30.219	1.956	23.654	13.443	3.728	19.926	service vessel	1	Waters off New Jersey	6565	338.784	Jenkinson's Aquarium	6.70498	2009
562	Capt. Ed Schmidiger	1997	tanker barge	USA	New Jersey	North Atlantic Ocean	23-24	40.0305	-73.9946		2009	http://www.nj.gov/dep/fgw/pdf/reefs/reef_guide.pdf	Axel Carlson Reef	USA	840	US-NJ	562	0.001265	8.166	5.394	2.672	5.494	0.651	0.58	0.447	0.294	0.249	0.199	6.32	1.747	49.447	32.388	7.961	0.5475	30.219	1.956	23.654	13.443	3.728	19.926	tanker	1	Waters off New Jersey	6565	338.814	Jenkinson's Aquarium	7.9789	2009
563	Ocean Wreck Divers III	1997	tanker barge	USA	New Jersey	North Atlantic Ocean	20-23	40.0098	-73.9926		2009	http://www.nj.gov/dep/fgw/pdf/reefs/reef_guide.pdf	Axel Carlson Reef	USA	840	US-NJ	563	0.001265	8.166	5.394	2.672	5.494	0.651	0.58	0.447	0.294	0.249	0.199	6.32	1.747	49.447	32.388	7.961	0.5475	30.219	1.956	23.654	13.443	3.728	19.926	tanker	1	Waters off New Jersey	6565	339.613	Jenkinson's Aquarium	10.155	2009
564	Joseph M. Doherty Reef	1998	tank	USA	New Jersey	North Atlantic Ocean	23-24	40.0545	-73.9926		2009	http://www.nj.gov/dep/fgw/pdf/reefs/reef_guide.pdf	Axel Carlson Reef	USA	840	US-NJ	564	0.001265	8.166	5.394	2.672	5.494	0.651	0.58	0.447	0.294	0.249	0.199	6.32	1.747	49.447	32.388	7.961	0.5475	30.219	1.956	23.654	13.443	3.728	19.926	land item	1	Waters off New Jersey	6565	338.266	Jenkinson's Aquarium	5.83155	2009
565	Manasquan Fishing Club Reef	1998	tank	USA	New Jersey	North Atlantic Ocean	23-24	40.0534	-73.9944		2009	http://www.nj.gov/dep/fgw/pdf/reefs/reef_guide.pdf	Axel Carlson Reef	USA	840	US-NJ	565	0.001265	8.166	5.394	2.672	5.494	0.651	0.58	0.447	0.294	0.249	0.199	6.32	1.747	49.447	32.388	7.961	0.5475	30.219	1.956	23.654	13.443	3.728	19.926	land item	1	Waters off New Jersey	6565	338.155	Jenkinson's Aquarium	5.83441	2009
566	The Explorer	1998	tank	USA	New Jersey	North Atlantic Ocean	23-24	40.0538	-73.9945		2009	http://www.nj.gov/dep/fgw/pdf/reefs/reef_guide.pdf	Axel Carlson Reef	USA	840	US-NJ	566	0.001997	9.81	5.969	2.894	6.916	0.663	0.581	0.467	0.334	0.268	0.208	6.322	1.775	48.849	31.921	7.954	0.5582	29.92	1.972	23.474	13.319	3.496	19.978	land item	1	Waters off New Jersey	6565	338.132	Jenkinson's Aquarium	5.79417	2009
567	Wasabi Reef	1998	tank	USA	New Jersey	North Atlantic Ocean	21-23	40.0181	-74.0007		2009	http://www.nj.gov/dep/fgw/pdf/reefs/reef_guide.pdf	Axel Carlson Reef, 2 tanks	USA	840	US-NJ	567	0.001265	8.166	5.394	2.672	5.494	0.651	0.58	0.447	0.294	0.249	0.199	6.32	1.747	49.447	32.388	7.961	0.5475	30.219	1.956	23.654	13.443	3.728	19.926	land item	1	Waters off New Jersey	6565	338.688	Jenkinson's Aquarium	9.04639	2009
568	McGurrÕs Tug	2000	tug	USA	New Jersey	North Atlantic Ocean	21-23	40.0412	-73.9933		2009	http://www.nj.gov/dep/fgw/pdf/reefs/reef_guide.pdf	Axel Carlson Reef	USA	840	US-NJ	568	0.001265	8.166	5.394	2.672	5.494	0.651	0.58	0.447	0.294	0.249	0.199	6.32	1.747	49.447	32.388	7.961	0.5475	30.219	1.956	23.654	13.443	3.728	19.926	service vessel	1	Waters off New Jersey	6565	338.601	Jenkinson's Aquarium	6.99556	2009
569	Joan LaRie III	2000	tug	USA	New Jersey	North Atlantic Ocean	21-24	40.0565	-73.9925		2009	http://www.nj.gov/dep/fgw/pdf/reefs/reef_guide.pdf	Axel Carlson Reef	USA	840	US-NJ	569	0.001265	8.166	5.394	2.672	5.494	0.651	0.58	0.447	0.294	0.249	0.199	6.32	1.747	49.447	32.388	7.961	0.5475	30.219	1.956	23.654	13.443	3.728	19.926	service vessel	1	Waters off New Jersey	6565	338.219	Jenkinson's Aquarium	5.67031	2009
570	Jim Lynch	2001	tanker barge	USA	New Jersey	North Atlantic Ocean	23-24	40.0473	-73.993		2009	http://www.nj.gov/dep/fgw/pdf/reefs/reef_guide.pdf	Axel Carlson Reef	USA	840	US-NJ	570	0.001265	8.166	5.394	2.672	5.494	0.651	0.58	0.447	0.294	0.249	0.199	6.32	1.747	49.447	32.388	7.961	0.5475	30.219	1.956	23.654	13.443	3.728	19.926	tanker	1	Waters off New Jersey	6565	338.447	Jenkinson's Aquarium	6.4443	2009
571	Barbara Ann	2003	deck barge	USA	New Jersey	North Atlantic Ocean	23-24	40.0594	-73.9883		2009	http://www.nj.gov/dep/fgw/pdf/reefs/reef_guide.pdf	Axel Carlson Reef	USA	840	US-NJ	571	0.001265	8.166	5.394	2.672	5.494	0.651	0.58	0.447	0.294	0.249	0.199	6.32	1.747	49.447	32.388	7.961	0.5475	30.219	1.956	23.654	13.443	3.728	19.926	service vessel	1	Waters off New Jersey	6565	338.478	Jenkinson's Aquarium	5.68685	2009
572	Patrick S. Murphy	1986	deck barge	USA	New Jersey	North Atlantic Ocean	24-26	40.0598	-73.9899		2009	http://www.nj.gov/dep/fgw/pdf/reefs/reef_guide.pdf	Axel Carlson Reef	USA	840	US-NJ	572	0.001265	8.166	5.394	2.672	5.494	0.651	0.58	0.447	0.294	0.249	0.199	6.32	1.747	49.447	32.388	7.961	0.5475	30.219	1.956	23.654	13.443	3.728	19.926	service vessel	1	Waters off New Jersey	6565	338.342	Jenkinson's Aquarium	5.56432	2009
573	Veronica M.	2004	tow boat	USA	New Jersey	North Atlantic Ocean	23-24	40.0517	-73.9839		2009	http://www.nj.gov/dep/fgw/pdf/reefs/reef_guide.pdf	Axel Carlson Reef	USA	840	US-NJ	573	0.001265	8.166	5.394	2.672	5.494	0.651	0.58	0.447	0.294	0.249	0.199	6.32	1.747	49.447	32.388	7.961	0.5475	30.219	1.956	23.654	13.443	3.728	19.926	service vessel	1	Waters off New Jersey	6565	339.066	Jenkinson's Aquarium	6.556	2009
574	MRMTC Members Memorial Reef	2005	tug	USA	New Jersey	North Atlantic Ocean	21-23	40.0531	-73.9881		2009	http://www.nj.gov/dep/fgw/pdf/reefs/reef_guide.pdf	Axel Carlson Reef	USA	840	US-NJ	574	0.001265	8.166	5.394	2.672	5.494	0.651	0.58	0.447	0.294	0.249	0.199	6.32	1.747	49.447	32.388	7.961	0.5475	30.219	1.956	23.654	13.443	3.728	19.926	service vessel	1	Waters off New Jersey	6565	338.684	Jenkinson's Aquarium	6.20305	2009
575	Four of Clubs	2005	tow boat	USA	New Jersey	North Atlantic Ocean	21-23	40.053	-73.9885		2009	http://www.nj.gov/dep/fgw/pdf/reefs/reef_guide.pdf	Axel Carlson Reef	USA	840	US-NJ	575	0.001265	8.166	5.394	2.672	5.494	0.651	0.58	0.447	0.294	0.249	0.199	6.32	1.747	49.447	32.388	7.961	0.5475	30.219	1.956	23.654	13.443	3.728	19.926	service vessel	1	Waters off New Jersey	6565	338.65	Jenkinson's Aquarium	6.18586	2009
576	Lucy 7	2006	commercial fishing boat	USA	New Jersey	North Atlantic Ocean	23-24	40.0575	-73.9831		2009	http://www.nj.gov/dep/fgw/pdf/reefs/reef_guide.pdf	Axel Carlson Reef	USA	840	US-NJ	576	0.001265	8.166	5.394	2.672	5.494	0.651	0.58	0.447	0.294	0.249	0.199	6.32	1.747	49.447	32.388	7.961	0.5475	30.219	1.956	23.654	13.443	3.728	19.926	fishing vessel	1	Waters off New Jersey	6565	338.964	Jenkinson's Aquarium	6.15381	2009
577	MRMTC #8	2006	deck barge	USA	New Jersey	North Atlantic Ocean	23-24	40.0564	-73.9848		2009	http://www.nj.gov/dep/fgw/pdf/reefs/reef_guide.pdf	Axel Carlson Reef	USA	840	US-NJ	577	0.001265	8.166	5.394	2.672	5.494	0.651	0.58	0.447	0.294	0.249	0.199	6.32	1.747	49.447	32.388	7.961	0.5475	30.219	1.956	23.654	13.443	3.728	19.926	service vessel	1	Waters off New Jersey	6565	338.857	Jenkinson's Aquarium	6.13052	2009
578	MRMTC #9	2006	tanker barge	USA	New Jersey	North Atlantic Ocean	24-26	40.0615	-73.9861		2009	http://www.nj.gov/dep/fgw/pdf/reefs/reef_guide.pdf	Axel Carlson Reef	USA	840	US-NJ	578	0.001265	8.166	5.394	2.672	5.494	0.651	0.58	0.447	0.294	0.249	0.199	6.32	1.747	49.447	32.388	7.961	0.5475	30.219	1.956	23.654	13.443	3.728	19.926	tanker	1	Waters off New Jersey	6565	338.602	Jenkinson's Aquarium	5.6715	2009
579	AngeloÕs Reef	2006	commercial fishing boat	USA	New Jersey	North Atlantic Ocean	21-23	40.0438	-73.9868		2009	http://www.nj.gov/dep/fgw/pdf/reefs/reef_guide.pdf	Axel Carlson Reef	USA	840	US-NJ	579	0.001265	8.166	5.394	2.672	5.494	0.651	0.58	0.447	0.294	0.249	0.199	6.32	1.747	49.447	32.388	7.961	0.5475	30.219	1.956	23.654	13.443	3.728	19.926	fishing vessel	1	Waters off New Jersey	6565	339.067	Jenkinson's Aquarium	7.07937	2009
580	MRMTC #10	2007	commercial fishing boat	USA	New Jersey	North Atlantic Ocean	21-23	40.0275	-73.9958		2009	http://www.nj.gov/dep/fgw/pdf/reefs/reef_guide.pdf	Axel Carlson Reef	USA	840	US-NJ	580	0.001265	8.166	5.394	2.672	5.494	0.651	0.58	0.447	0.294	0.249	0.199	6.32	1.747	49.447	32.388	7.961	0.5475	30.219	1.956	23.654	13.443	3.728	19.926	fishing vessel	1	Waters off New Jersey	6565	338.81	Jenkinson's Aquarium	8.23892	2009
581	Gus Grafas Memorial Reef	2008	deck barge	USA	New Jersey	North Atlantic Ocean	21-23	40.0495	-73.9895		2009	http://www.nj.gov/dep/fgw/pdf/reefs/reef_guide.pdf	Axel Carlson Reef	USA	840	US-NJ	581	0.001987	7.442	4.577	2.998	4.444	0.641	0.565	0.454	0.291	0.244	0.211	6.309	1.563	50.722	32.795	7.982	0.4864	30.488	1.81	23.586	13.375	3.235	20.351	service vessel	1	Waters off New Jersey	6565	338.668	Jenkinson's Aquarium	6.42897	2009
582	No. 9	1995	crew boat	USA	New Jersey	North Atlantic Ocean	15-17	39.7521	-74.0216		2009	http://www.nj.gov/dep/fgw/pdf/reefs/reef_guide.pdf	Barnegat Light Reef	USA	840	US-NJ	582	0.001987	7.442	4.577	2.998	4.444	0.641	0.565	0.454	0.291	0.244	0.211	6.309	1.563	50.722	32.795	7.982	0.4864	30.488	1.81	23.586	13.375	3.235	20.351	service vessel	1	Waters off New Jersey	6565	346.299	Jenkinson's Aquarium	38.0682	2009
583	PSI	1995	tank	USA	New Jersey	North Atlantic Ocean	15-17	39.7503	-74.0264		2009	http://www.nj.gov/dep/fgw/pdf/reefs/reef_guide.pdf	Barnegat Light Reef	USA	840	US-NJ	583	0.001987	7.442	4.577	2.998	4.444	0.641	0.565	0.454	0.291	0.244	0.211	6.309	1.563	50.722	32.795	7.982	0.4864	30.488	1.81	23.586	13.375	3.235	20.351	land item	1	Waters off New Jersey	6565	345.991	Jenkinson's Aquarium	38.2622	2009
584	Antares	1996	sailboat	USA	New Jersey	North Atlantic Ocean	14-15	39.7511	-74.0315		2009	http://www.nj.gov/dep/fgw/pdf/reefs/reef_guide.pdf	Barnegat Light Reef	USA	840	US-NJ	584	0.001987	7.442	4.577	2.998	4.444	0.641	0.565	0.454	0.291	0.244	0.211	6.309	1.563	50.722	32.795	7.982	0.4864	30.488	1.81	23.586	13.375	3.235	20.351	other	1	Waters off New Jersey	6565	345.544	Jenkinson's Aquarium	38.1603	2009
585	Hank A. Dukes Reef	1996	tank	USA	New Jersey	North Atlantic Ocean	15-17	39.7578	-74.0245		2009	http://www.nj.gov/dep/fgw/pdf/reefs/reef_guide.pdf	Barnegat Light Reef	USA	840	US-NJ	585	0.001987	7.442	4.577	2.998	4.444	0.641	0.565	0.454	0.291	0.244	0.211	6.309	1.563	50.722	32.795	7.982	0.4864	30.488	1.81	23.586	13.375	3.235	20.351	land item	1	Waters off New Jersey	6565	345.846	Jenkinson's Aquarium	37.4271	2009
586	LTC Joseph P. Callahan, Sr.	1997	tank	USA	New Jersey	North Atlantic Ocean	15-17	39.7561	-74.022		2009	http://www.nj.gov/dep/fgw/pdf/reefs/reef_guide.pdf	Barnegat Light Reef	USA	840	US-NJ	586	0.002295	7.056	4.497	3.048	4.008	0.63	0.557	0.454	0.291	0.243	0.213	6.308	1.5	50.965	32.963	7.991	0.4645	30.653	1.76	23.643	13.369	3.233	20.41	land item	1	Waters off New Jersey	6565	346.11	Jenkinson's Aquarium	37.6221	2009
587	Col. Samuel R. Probasco III	1997	tank	USA	New Jersey	North Atlantic Ocean	15-17	39.7464	-74.0227		2009	http://www.nj.gov/dep/fgw/pdf/reefs/reef_guide.pdf	Barnegat Light Reef	USA	840	US-NJ	587	0.001987	7.442	4.577	2.998	4.444	0.641	0.565	0.454	0.291	0.244	0.211	6.309	1.563	50.722	32.795	7.982	0.4864	30.488	1.81	23.586	13.375	3.235	20.351	land item	1	Waters off New Jersey	6565	346.439	Jenkinson's Aquarium	38.7034	2009
588	Gilbert Reef		tank	USA	New Jersey	North Atlantic Ocean	15-17	39.7619	-74.0278		2009	http://www.nj.gov/dep/fgw/pdf/reefs/reef_guide.pdf	Barnegat Light Reef, 3 tanks	USA	840	US-NJ	588	0.001987	7.442	4.577	2.998	4.444	0.641	0.565	0.454	0.291	0.244	0.211	6.309	1.563	50.722	32.795	7.982	0.4864	30.488	1.81	23.586	13.375	3.235	20.351	land item	1	Waters off New Jersey	6565	345.421	Jenkinson's Aquarium	36.9664	2009
589	Harry White Reef	1998	tank	USA	New Jersey	North Atlantic Ocean	15-18	39.7627	-74.0205		2009	http://www.nj.gov/dep/fgw/pdf/reefs/reef_guide.pdf	Barnegat Light Reef, 3 tanks	USA	840	US-NJ	589	0.001987	7.442	4.577	2.998	4.444	0.641	0.565	0.454	0.291	0.244	0.211	6.309	1.563	50.722	32.795	7.982	0.4864	30.488	1.81	23.586	13.375	3.235	20.351	land item	1	Waters off New Jersey	6565	345.976	Jenkinson's Aquarium	36.8944	2009
590	VHFC II	1998	tank	USA	New Jersey	North Atlantic Ocean	14-15	39.7509	-74.0299		2009	http://www.nj.gov/dep/fgw/pdf/reefs/reef_guide.pdf	Barnegat Light Reef	USA	840	US-NJ	590	0.002295	7.056	4.497	3.048	4.008	0.63	0.557	0.454	0.291	0.243	0.213	6.308	1.5	50.965	32.963	7.991	0.4645	30.653	1.76	23.643	13.369	3.233	20.41	land item	1	Waters off New Jersey	6565	345.684	Jenkinson's Aquarium	38.1866	2009
591	Barnegat Fishin' Hole #2	1998	tank	USA	New Jersey	North Atlantic Ocean	15-17	39.7456	-74.0282		2009	http://www.nj.gov/dep/fgw/pdf/reefs/reef_guide.pdf	Barnegat Light Reef, 3 tanks	USA	840	US-NJ	591	0.002295	7.056	4.497	3.048	4.008	0.63	0.557	0.454	0.291	0.243	0.213	6.308	1.5	50.965	32.963	7.991	0.4645	30.653	1.76	23.643	13.369	3.233	20.41	land item	1	Waters off New Jersey	6565	346.033	Jenkinson's Aquarium	38.7829	2009
592	FRTC Reef	1998	tank	USA	New Jersey	North Atlantic Ocean	14-15	39.7448	-74.0302		2009	http://www.nj.gov/dep/fgw/pdf/reefs/reef_guide.pdf	Barnegat Light Reef	USA	840	US-NJ	592	0.001987	7.442	4.577	2.998	4.444	0.641	0.565	0.454	0.291	0.244	0.211	6.309	1.563	50.722	32.795	7.982	0.4864	30.488	1.81	23.586	13.375	3.235	20.351	land item	1	Waters off New Jersey	6565	345.896	Jenkinson's Aquarium	38.8634	2009
593	Tracy's Treasure	1999	tank	USA	New Jersey	North Atlantic Ocean	14-15	39.7535	-74.0292		2009	http://www.nj.gov/dep/fgw/pdf/reefs/reef_guide.pdf	Barnegat Light Reef	USA	840	US-NJ	593	0.001987	7.442	4.577	2.998	4.444	0.641	0.565	0.454	0.291	0.244	0.211	6.309	1.563	50.722	32.795	7.982	0.4864	30.488	1.81	23.586	13.375	3.235	20.351	land item	1	Waters off New Jersey	6565	345.634	Jenkinson's Aquarium	37.8966	2009
594	Willian Berndt Memorial Reef	1999	tank	USA	New Jersey	North Atlantic Ocean	14-15	39.7535	-74.0308		2009	http://www.nj.gov/dep/fgw/pdf/reefs/reef_guide.pdf	Barnegat Light Reef	USA	840	US-NJ	594	0.001987	7.442	4.577	2.998	4.444	0.641	0.565	0.454	0.291	0.244	0.211	6.309	1.563	50.722	32.795	7.982	0.4864	30.488	1.81	23.586	13.375	3.235	20.351	land item	1	Waters off New Jersey	6565	345.507	Jenkinson's Aquarium	37.8946	2009
595	Barnegat Fishin' Hole #3	1999	tank	USA	New Jersey	North Atlantic Ocean	14-15	39.7518	-74.0286		2009	http://www.nj.gov/dep/fgw/pdf/reefs/reef_guide.pdf	Barnegat Light Reef, 3 tanks	USA	840	US-NJ	595	0.001987	7.442	4.577	2.998	4.444	0.641	0.565	0.454	0.291	0.244	0.211	6.309	1.563	50.722	32.795	7.982	0.4864	30.488	1.81	23.586	13.375	3.235	20.351	land item	1	Waters off New Jersey	6565	345.749	Jenkinson's Aquarium	38.0829	2009
596	Joseph A. Matuska "Never Enough"	1999	tank	USA	New Jersey	North Atlantic Ocean	14-15	39.7587	-74.0306		2009	http://www.nj.gov/dep/fgw/pdf/reefs/reef_guide.pdf	Barnegat Light Reef	USA	840	US-NJ	596	0.001987	7.442	4.577	2.998	4.444	0.641	0.565	0.454	0.291	0.244	0.211	6.309	1.563	50.722	32.795	7.982	0.4864	30.488	1.81	23.586	13.375	3.235	20.351	land item	1	Waters off New Jersey	6565	345.319	Jenkinson's Aquarium	37.322	2009
597	In Memory of Fish Hawks Saltwater Anglers Reef	1999	tank	USA	New Jersey	North Atlantic Ocean	14-15	39.7586	-74.0285		2009	http://www.nj.gov/dep/fgw/pdf/reefs/reef_guide.pdf	Barnegat Light Reef	USA	840	US-NJ	597	0.001987	7.442	4.577	2.998	4.444	0.641	0.565	0.454	0.291	0.244	0.211	6.309	1.563	50.722	32.795	7.982	0.4864	30.488	1.81	23.586	13.375	3.235	20.351	land item	1	Waters off New Jersey	6565	345.492	Jenkinson's Aquarium	37.3359	2009
598	Charles B. Durborow Reef	1999	tank	USA	New Jersey	North Atlantic Ocean	14-15	39.7596	-74.0286		2009	http://www.nj.gov/dep/fgw/pdf/reefs/reef_guide.pdf	Barnegat Light Reef	USA	840	US-NJ	598	0.002295	7.056	4.497	3.048	4.008	0.63	0.557	0.454	0.291	0.243	0.213	6.308	1.5	50.965	32.963	7.991	0.4645	30.653	1.76	23.643	13.369	3.233	20.41	land item	1	Waters off New Jersey	6565	345.447	Jenkinson's Aquarium	37.2193	2009
599	Tuna Sub	2002	deck barge	USA	New Jersey	North Atlantic Ocean	15-17	39.7495	-74.0243		2009	http://www.nj.gov/dep/fgw/pdf/reefs/reef_guide.pdf	Barnegat Light Reef	USA	840	US-NJ	599	0.001987	7.442	4.577	2.998	4.444	0.641	0.565	0.454	0.291	0.244	0.211	6.309	1.563	50.722	32.795	7.982	0.4864	30.488	1.81	23.586	13.375	3.235	20.351	service vessel	1	Waters off New Jersey	6565	346.184	Jenkinson's Aquarium	38.3464	2009
600	Joe Houston Reef	2006	deck barge	USA	New Jersey	North Atlantic Ocean	15-17	39.7513	-74.0243		2009	http://www.nj.gov/dep/fgw/pdf/reefs/reef_guide.pdf	Barnegat Light Reef	USA	840	US-NJ	600	0.001987	7.442	4.577	2.998	4.444	0.641	0.565	0.454	0.291	0.244	0.211	6.309	1.563	50.722	32.795	7.982	0.4864	30.488	1.81	23.586	13.375	3.235	20.351	service vessel	1	Waters off New Jersey	6565	346.114	Jenkinson's Aquarium	38.1522	2009
601	Johnny Mesday Reef	2006	deck barge	USA	New Jersey	North Atlantic Ocean	15-17	39.7513	-74.0241		2009	http://www.nj.gov/dep/fgw/pdf/reefs/reef_guide.pdf	Barnegat Light Reef	USA	840	US-NJ	601	0.001737	5.721	3.898	2.81	2.911	0.623	0.549	0.452	0.268	0.226	0.184	6.305	1.439	50.663	33.153	8	0.4436	30.808	1.713	23.765	13.432	3.377	20.388	service vessel	1	Waters off New Jersey	6565	346.133	Jenkinson's Aquarium	38.1505	2009
602	Shirley Ann	1985	deck barge	USA	New Jersey	North Atlantic Ocean	21-23	39.6233	-74.0278		2009	http://www.nj.gov/dep/fgw/pdf/reefs/reef_guide.pdf	Garden State North Reef	USA	840	US-NJ	602	0.001737	5.721	3.898	2.81	2.911	0.623	0.549	0.452	0.268	0.226	0.184	6.305	1.439	50.663	33.153	8	0.4436	30.808	1.713	23.765	13.432	3.377	20.388	service vessel	1	Waters off New Jersey	6565	351.128	Jenkinson's Aquarium	52.3527	2009
603	A. H. Dumont	1986	tanker	USA	New Jersey	North Atlantic Ocean	23-24	39.6288	-74.018		2009	http://www.nj.gov/dep/fgw/pdf/reefs/reef_guide.pdf	Garden State North Reef	USA	840	US-NJ	603	0.001737	5.721	3.898	2.81	2.911	0.623	0.549	0.452	0.268	0.226	0.184	6.305	1.439	50.663	33.153	8	0.4436	30.808	1.713	23.765	13.432	3.377	20.388	tanker	1	Waters off New Jersey	6565	351.669	Jenkinson's Aquarium	51.7655	2009
604	Aqua II	1987	water supply barge	USA	New Jersey	North Atlantic Ocean	21-23	39.6246	-74.0203		2009	http://www.nj.gov/dep/fgw/pdf/reefs/reef_guide.pdf	Garden State North Reef	USA	840	US-NJ	604	0.001737	5.721	3.898	2.81	2.911	0.623	0.549	0.452	0.268	0.226	0.184	6.305	1.439	50.663	33.153	8	0.4436	30.808	1.713	23.765	13.432	3.377	20.388	tanker	1	Waters off New Jersey	6565	351.669	Jenkinson's Aquarium	52.2271	2009
605	Molasses	1988	tanker barge	USA	New Jersey	North Atlantic Ocean	23-24	39.625	-74.0235		2009	http://www.nj.gov/dep/fgw/pdf/reefs/reef_guide.pdf	Garden State North Reef	USA	840	US-NJ	605	0.001737	5.721	3.898	2.81	2.911	0.623	0.549	0.452	0.268	0.226	0.184	6.305	1.439	50.663	33.153	8	0.4436	30.808	1.713	23.765	13.432	3.377	20.388	tanker	1	Waters off New Jersey	6565	351.394	Jenkinson's Aquarium	52.176	2009
606	Fatuk	1988	freighter	USA	New Jersey	North Atlantic Ocean	23-24	39.6268	-74.0173		2009	http://www.nj.gov/dep/fgw/pdf/reefs/reef_guide.pdf	Garden State North Reef	USA	840	US-NJ	606	0.001737	5.721	3.898	2.81	2.911	0.623	0.549	0.452	0.268	0.226	0.184	6.305	1.439	50.663	33.153	8	0.4436	30.808	1.713	23.765	13.432	3.377	20.388	dry cargo vessel	1	Waters off New Jersey	6565	351.809	Jenkinson's Aquarium	51.9849	2009
607	Mary C.	1990	tanker barge	USA	New Jersey	North Atlantic Ocean	21-23	39.6195	-74.0287		2009	http://www.nj.gov/dep/fgw/pdf/reefs/reef_guide.pdf	Garden State North Reef	USA	840	US-NJ	607	0.001737	5.721	3.898	2.81	2.911	0.623	0.549	0.452	0.268	0.226	0.184	6.305	1.439	50.663	33.153	8	0.4436	30.808	1.713	23.765	13.432	3.377	20.388	tanker	1	Waters off New Jersey	6565	351.226	Jenkinson's Aquarium	52.7791	2009
608	Choctaw	1991	tug	USA	New Jersey	North Atlantic Ocean	21-23	39.6316	-74.0214		2009	http://www.nj.gov/dep/fgw/pdf/reefs/reef_guide.pdf	Garden State North Reef	USA	840	US-NJ	608	0.001737	5.721	3.898	2.81	2.911	0.623	0.549	0.452	0.268	0.226	0.184	6.305	1.439	50.663	33.153	8	0.4436	30.808	1.713	23.765	13.432	3.377	20.388	service vessel	1	Waters off New Jersey	6565	351.278	Jenkinson's Aquarium	51.4477	2009
609	Coleman II	1992	tanker barge	USA	New Jersey	North Atlantic Ocean	21-23	39.6216	-74.0202		2009	http://www.nj.gov/dep/fgw/pdf/reefs/reef_guide.pdf	Garden State North Reef	USA	840	US-NJ	609	0.001737	5.721	3.898	2.81	2.911	0.623	0.549	0.452	0.268	0.226	0.184	6.305	1.439	50.663	33.153	8	0.4436	30.808	1.713	23.765	13.432	3.377	20.388	tanker	1	Waters off New Jersey	6565	351.801	Jenkinson's Aquarium	52.5568	2009
610	Vincent Paul Pessolano	1994	tug	USA	New Jersey	North Atlantic Ocean	23-24	39.6283	-74.0186		2009	http://www.nj.gov/dep/fgw/pdf/reefs/reef_guide.pdf	Garden State North Reef	USA	840	US-NJ	610	0.001737	5.721	3.898	2.81	2.911	0.623	0.549	0.452	0.268	0.226	0.184	6.305	1.439	50.663	33.153	8	0.4436	30.808	1.713	23.765	13.432	3.377	20.388	service vessel	1	Waters off New Jersey	6565	351.645	Jenkinson's Aquarium	51.8195	2009
611	Weeks 218	1995	deck barge	USA	New Jersey	North Atlantic Ocean	21-23	39.6271	-74.0274		2009	http://www.nj.gov/dep/fgw/pdf/reefs/reef_guide.pdf	Garden State North Reef, barge and 5 tanks	USA	840	US-NJ	611	0.001737	5.721	3.898	2.81	2.911	0.623	0.549	0.452	0.268	0.226	0.184	6.305	1.439	50.663	33.153	8	0.4436	30.808	1.713	23.765	13.432	3.377	20.388	service vessel	1	Waters off New Jersey	6565	350.996	Jenkinson's Aquarium	51.9303	2009
612	Bear's Reef	1995	tank	USA	New Jersey	North Atlantic Ocean	21-23	39.6221	-74.0283		2009	http://www.nj.gov/dep/fgw/pdf/reefs/reef_guide.pdf	Garden State North Reef	USA	840	US-NJ	612	0.001737	5.721	3.898	2.81	2.911	0.623	0.549	0.452	0.268	0.226	0.184	6.305	1.439	50.663	33.153	8	0.4436	30.808	1.713	23.765	13.432	3.377	20.388	land item	1	Waters off New Jersey	6565	351.14	Jenkinson's Aquarium	52.4898	2009
613	Penn Reels Reef	1995	tank	USA	New Jersey	North Atlantic Ocean	21-23	39.625	-74.0302		2009	http://www.nj.gov/dep/fgw/pdf/reefs/reef_guide.pdf	Garden State North Reef, 5 tanks	USA	840	US-NJ	613	0.001737	5.721	3.898	2.81	2.911	0.623	0.549	0.452	0.268	0.226	0.184	6.305	1.439	50.663	33.153	8	0.4436	30.808	1.713	23.765	13.432	3.377	20.388	land item	1	Waters off New Jersey	6565	350.865	Jenkinson's Aquarium	52.1637	2009
614	John Dobilas	1996	tanker	USA	New Jersey	North Atlantic Ocean	23-24	39.6261	-74.0224		2009	http://www.nj.gov/dep/fgw/pdf/reefs/reef_guide.pdf	Garden State North Reef, tanker and 5 tanks	USA	840	US-NJ	614	0.001737	5.721	3.898	2.81	2.911	0.623	0.549	0.452	0.268	0.226	0.184	6.305	1.439	50.663	33.153	8	0.4436	30.808	1.713	23.765	13.432	3.377	20.388	tanker	1	Waters off New Jersey	6565	351.44	Jenkinson's Aquarium	52.0562	2009
615	Jerry	1997	tug	USA	New Jersey	North Atlantic Ocean	23-24	39.6285	-74.0005		2009	http://www.nj.gov/dep/fgw/pdf/reefs/reef_guide.pdf	Garden State North Reef	USA	840	US-NJ	615	0.001737	5.721	3.898	2.81	2.911	0.623	0.549	0.452	0.268	0.226	0.184	6.305	1.439	50.663	33.153	8	0.4436	30.808	1.713	23.765	13.432	3.377	20.388	service vessel	1	Waters off New Jersey	6565	353.067	Jenkinson's Aquarium	51.864	2009
616	Red Bird Reef	2003	subway car	USA	New Jersey	North Atlantic Ocean	20-21	39.6222	-74.0331		2009	http://www.nj.gov/dep/fgw/pdf/reefs/reef_guide.pdf	Garden State North Reef	USA	840	US-NJ	616	0.001737	5.721	3.898	2.81	2.911	0.623	0.549	0.452	0.268	0.226	0.184	6.305	1.439	50.663	33.153	8	0.4436	30.808	1.713	23.765	13.432	3.377	20.388	land item	1	Waters off New Jersey	6565	350.76	Jenkinson's Aquarium	52.4726	2009
617	Redbird Reef	2003	subway car	USA	New Jersey	North Atlantic Ocean	23-24	39.6255	-74.0207		2009	http://www.nj.gov/dep/fgw/pdf/reefs/reef_guide.pdf	Garden State North Reef	USA	840	US-NJ	617	0.001737	5.721	3.898	2.81	2.911	0.623	0.549	0.452	0.268	0.226	0.184	6.305	1.439	50.663	33.153	8	0.4436	30.808	1.713	23.765	13.432	3.377	20.388	land item	1	Waters off New Jersey	6565	351.593	Jenkinson's Aquarium	52.1174	2009
618	Barnegat Fishin' Hole Reef	2003	subway car	USA	New Jersey	North Atlantic Ocean	23-24	39.6263	-74.0203		2009	http://www.nj.gov/dep/fgw/pdf/reefs/reef_guide.pdf	Garden State North Reef	USA	840	US-NJ	618	0.001737	5.721	3.898	2.81	2.911	0.623	0.549	0.452	0.268	0.226	0.184	6.305	1.439	50.663	33.153	8	0.4436	30.808	1.713	23.765	13.432	3.377	20.388	land item	1	Waters off New Jersey	6565	351.595	Jenkinson's Aquarium	52.0373	2009
619	Redbird Reef	2003	subway car	USA	New Jersey	North Atlantic Ocean	20-21	39.6317	-74.0297		2009	http://www.nj.gov/dep/fgw/pdf/reefs/reef_guide.pdf	Garden State North Reef	USA	840	US-NJ	619	0.001737	5.721	3.898	2.81	2.911	0.623	0.549	0.452	0.268	0.226	0.184	6.305	1.439	50.663	33.153	8	0.4436	30.808	1.713	23.765	13.432	3.377	20.388	land item	1	Waters off New Jersey	6565	350.617	Jenkinson's Aquarium	51.4203	2009
620	Redbird Reef	2003	subway car	USA	New Jersey	North Atlantic Ocean	21-23	39.63	-74.0262		2009	http://www.nj.gov/dep/fgw/pdf/reefs/reef_guide.pdf	Garden State North Reef	USA	840	US-NJ	620	0.001737	5.721	3.898	2.81	2.911	0.623	0.549	0.452	0.268	0.226	0.184	6.305	1.439	50.663	33.153	8	0.4436	30.808	1.713	23.765	13.432	3.377	20.388	land item	1	Waters off New Jersey	6565	350.965	Jenkinson's Aquarium	51.6111	2009
621	JCAA Redbird Reef	2005	subway car	USA	New Jersey	North Atlantic Ocean	21-23	39.6301	-74.0252		2009	http://www.nj.gov/dep/fgw/pdf/reefs/reef_guide.pdf	Garden State North Reef	USA	840	US-NJ	621	0.001737	5.721	3.898	2.81	2.911	0.623	0.549	0.452	0.268	0.226	0.184	6.305	1.439	50.663	33.153	8	0.4436	30.808	1.713	23.765	13.432	3.377	20.388	land item	1	Waters off New Jersey	6565	351.038	Jenkinson's Aquarium	51.6015	2009
622	Helis		tanker	USA	New Jersey	North Atlantic Ocean	23-24	39.6309	-74.0164		2009	http://www.nj.gov/dep/fgw/pdf/reefs/reef_guide.pdf	Garden State North Reef	USA	840	US-NJ	622	0.002173	5.659	4.13	3.139	2.52	0.624	0.558	0.462	0.261	0.232	0.2	6.309	1.4	50.636	33.329	8.005	0.4314	30.746	1.681	23.69	13.39	3.23	20.46	tanker	1	Waters off New Jersey	6565	351.699	Jenkinson's Aquarium	51.5311	2009
623	The Rhino	1988	crew boat	USA	New Jersey	North Atlantic Ocean	18-20	39.5615	-74.1021		2009	http://www.nj.gov/dep/fgw/pdf/reefs/reef_guide.pdf	Garden State South Reef	USA	840	US-NJ	623	0.002173	5.659	4.13	3.139	2.52	0.624	0.558	0.462	0.261	0.232	0.2	6.309	1.4	50.636	33.329	8.005	0.4314	30.746	1.681	23.69	13.39	3.23	20.46	service vessel	1	Waters off New Jersey	6565	348.035	Jenkinson's Aquarium	59.4709	2009
624	Miller	1989	deck barge	USA	New Jersey	North Atlantic Ocean	18-20	39.5603	-74.1088		2009	http://www.nj.gov/dep/fgw/pdf/reefs/reef_guide.pdf	Garden State South Reef	USA	840	US-NJ	624	0.002173	5.659	4.13	3.139	2.52	0.624	0.558	0.462	0.261	0.232	0.2	6.309	1.4	50.636	33.329	8.005	0.4314	30.746	1.681	23.69	13.39	3.23	20.46	service vessel	1	Waters off New Jersey	6565	347.562	Jenkinson's Aquarium	59.6608	2009
625	Starcraft	1994	deck barge	USA	New Jersey	North Atlantic Ocean	18-20	39.5588	-74.1051		2009	http://www.nj.gov/dep/fgw/pdf/reefs/reef_guide.pdf	Garden State South Reef	USA	840	US-NJ	625	0.002173	5.659	4.13	3.139	2.52	0.624	0.558	0.462	0.261	0.232	0.2	6.309	1.4	50.636	33.329	8.005	0.4314	30.746	1.681	23.69	13.39	3.23	20.46	service vessel	1	Waters off New Jersey	6565	347.919	Jenkinson's Aquarium	59.8004	2009
626	Holgate 1	1994	commercial fishing boat	USA	New Jersey	North Atlantic Ocean	17-18	39.5567	-74.1075		2009	http://www.nj.gov/dep/fgw/pdf/reefs/reef_guide.pdf	Garden State South Reef	USA	840	US-NJ	626	0.002173	5.659	4.13	3.139	2.52	0.624	0.558	0.462	0.261	0.232	0.2	6.309	1.4	50.636	33.329	8.005	0.4314	30.746	1.681	23.69	13.39	3.23	20.46	fishing vessel	1	Waters off New Jersey	6565	347.828	Jenkinson's Aquarium	60.0494	2009
627	VHFC	1995	coast guard cutter	USA	New Jersey	North Atlantic Ocean	17-18	39.5583	-74.0999		2009	http://www.nj.gov/dep/fgw/pdf/reefs/reef_guide.pdf	Garden State South Reef	USA	840	US-NJ	627	0.002173	5.659	4.13	3.139	2.52	0.624	0.558	0.462	0.261	0.232	0.2	6.309	1.4	50.636	33.329	8.005	0.4314	30.746	1.681	23.69	13.39	3.23	20.46	service vessel	1	Waters off New Jersey	6565	348.358	Jenkinson's Aquarium	59.8161	2009
628	Ocean Wreck Divers I	1995	coast guard cutter	USA	New Jersey	North Atlantic Ocean	17-18	39.5571	-74.0995		2009	http://www.nj.gov/dep/fgw/pdf/reefs/reef_guide.pdf	Garden State South Reef	USA	840	US-NJ	628	0.002173	5.659	4.13	3.139	2.52	0.624	0.558	0.462	0.261	0.232	0.2	6.309	1.4	50.636	33.329	8.005	0.4314	30.746	1.681	23.69	13.39	3.23	20.46	service vessel	1	Waters off New Jersey	6565	348.435	Jenkinson's Aquarium	59.9432	2009
629	BHMTC	1999	tank	USA	New Jersey	North Atlantic Ocean	18-20	39.5593	-74.1072		2009	http://www.nj.gov/dep/fgw/pdf/reefs/reef_guide.pdf	Garden State South Reef	USA	840	US-NJ	629	0.002173	5.659	4.13	3.139	2.52	0.624	0.558	0.462	0.261	0.232	0.2	6.309	1.4	50.636	33.329	8.005	0.4314	30.746	1.681	23.69	13.39	3.23	20.46	land item	1	Waters off New Jersey	6565	347.738	Jenkinson's Aquarium	59.7658	2009
630	BHMTC V	1999	tank	USA	New Jersey	North Atlantic Ocean	17-18	39.5577	-74.1192		2009	http://www.nj.gov/dep/fgw/pdf/reefs/reef_guide.pdf	Garden State South Reef	USA	840	US-NJ	630	0.002173	5.659	4.13	3.139	2.52	0.624	0.558	0.462	0.261	0.232	0.2	6.309	1.4	50.636	33.329	8.005	0.4314	30.746	1.681	23.69	13.39	3.23	20.46	land item	1	Waters off New Jersey	6565	346.867	Jenkinson's Aquarium	60.05	2009
631	BHMTC VI	1999	tank	USA	New Jersey	North Atlantic Ocean	18-20	39.5602	-74.1182		2009	http://www.nj.gov/dep/fgw/pdf/reefs/reef_guide.pdf	Garden State South Reef	USA	840	US-NJ	631	0.002173	5.659	4.13	3.139	2.52	0.624	0.558	0.462	0.261	0.232	0.2	6.309	1.4	50.636	33.329	8.005	0.4314	30.746	1.681	23.69	13.39	3.23	20.46	land item	1	Waters off New Jersey	6565	346.838	Jenkinson's Aquarium	59.7714	2009
632	Whittle Wet Wabbit Weef	1999	tank	USA	New Jersey	North Atlantic Ocean	18-20	39.561	-74.1084		2009	http://www.nj.gov/dep/fgw/pdf/reefs/reef_guide.pdf	Garden State South Reef	USA	840	US-NJ	632	0.002173	5.659	4.13	3.139	2.52	0.624	0.558	0.462	0.261	0.232	0.2	6.309	1.4	50.636	33.329	8.005	0.4314	30.746	1.681	23.69	13.39	3.23	20.46	land item	1	Waters off New Jersey	6565	347.566	Jenkinson's Aquarium	59.5828	2009
633	Ed Hall	2005	tour boat	USA	New Jersey	North Atlantic Ocean	18-20	39.561	-74.1034		2009	http://www.nj.gov/dep/fgw/pdf/reefs/reef_guide.pdf	Garden State South Reef	USA	840	US-NJ	633	0.00303	5.445	4.364	3.3	2.145	0.623	0.553	0.462	0.267	0.242	0.217	6.315	1.362	51.395	33.177	8.01	0.4194	30.7	1.65	23.68	13.322	3.05	20.63	other	1	Waters off New Jersey	6565	347.954	Jenkinson's Aquarium	59.5405	2009
634	Absecon Saltwater Sportsmen Memorial Reef	1996	tank	USA	New Jersey	North Atlantic Ocean	17-18	39.4789	-74.1723		2009	http://www.nj.gov/dep/fgw/pdf/reefs/reef_guide.pdf	Little Egg Reef	USA	840	US-NJ	634	0.00303	5.445	4.364	3.3	2.145	0.623	0.553	0.462	0.267	0.242	0.217	6.315	1.362	51.395	33.177	8.01	0.4194	30.7	1.65	23.68	13.322	3.05	20.63	land item	1	Waters off New Jersey	6565	346.483	Jenkinson's Aquarium	69.3672	2009
635	Marin's Reef	1996	tank	USA	New Jersey	North Atlantic Ocean	17-18	39.4785	-74.1723		2009	http://www.nj.gov/dep/fgw/pdf/reefs/reef_guide.pdf	Little Egg Reef	USA	840	US-NJ	635	0.00303	5.445	4.364	3.3	2.145	0.623	0.553	0.462	0.267	0.242	0.217	6.315	1.362	51.395	33.177	8.01	0.4194	30.7	1.65	23.68	13.322	3.05	20.63	land item	1	Waters off New Jersey	6565	346.502	Jenkinson's Aquarium	69.411	2009
636	BHMTC Tank II	1996	tank	USA	New Jersey	North Atlantic Ocean	17-18	39.4789	-74.1714		2009	http://www.nj.gov/dep/fgw/pdf/reefs/reef_guide.pdf	Little Egg Reef	USA	840	US-NJ	636	0.00303	5.445	4.364	3.3	2.145	0.623	0.553	0.462	0.267	0.242	0.217	6.315	1.362	51.395	33.177	8.01	0.4194	30.7	1.65	23.68	13.322	3.05	20.63	land item	1	Waters off New Jersey	6565	346.548	Jenkinson's Aquarium	69.3491	2009
637	Kochka's Reef	1996	tank	USA	New Jersey	North Atlantic Ocean	17-18	39.4806	-74.1722		2009	http://www.nj.gov/dep/fgw/pdf/reefs/reef_guide.pdf	Little Egg Reef	USA	840	US-NJ	637	0.00303	5.445	4.364	3.3	2.145	0.623	0.553	0.462	0.267	0.242	0.217	6.315	1.362	51.395	33.177	8.01	0.4194	30.7	1.65	23.68	13.322	3.05	20.63	land item	1	Waters off New Jersey	6565	346.405	Jenkinson's Aquarium	69.1731	2009
638	J. Drew Messler Reef	1996	tank	USA	New Jersey	North Atlantic Ocean	17-18	39.4789	-74.1727		2009	http://www.nj.gov/dep/fgw/pdf/reefs/reef_guide.pdf	Little Egg Reef	USA	840	US-NJ	638	0.00303	5.445	4.364	3.3	2.145	0.623	0.553	0.462	0.267	0.242	0.217	6.315	1.362	51.395	33.177	8.01	0.4194	30.7	1.65	23.68	13.322	3.05	20.63	land item	1	Waters off New Jersey	6565	346.45	Jenkinson's Aquarium	69.3675	2009
639	J. Drew Messler Reef	1996	tank	USA	New Jersey	North Atlantic Ocean	17-18	39.4791	-74.1722		2009	http://www.nj.gov/dep/fgw/pdf/reefs/reef_guide.pdf	Little Egg Reef	USA	840	US-NJ	639	0.00303	5.445	4.364	3.3	2.145	0.623	0.553	0.462	0.267	0.242	0.217	6.315	1.362	51.395	33.177	8.01	0.4194	30.7	1.65	23.68	13.322	3.05	20.63	land item	1	Waters off New Jersey	6565	346.478	Jenkinson's Aquarium	69.3468	2009
640	Jessie C	1997	crew boat	USA	New Jersey	North Atlantic Ocean	17-18	39.475	-74.1938		2009	http://www.nj.gov/dep/fgw/pdf/reefs/reef_guide.pdf	Little Egg Reef	USA	840	US-NJ	640	0.00303	5.445	4.364	3.3	2.145	0.623	0.553	0.462	0.267	0.242	0.217	6.315	1.362	51.395	33.177	8.01	0.4194	30.7	1.65	23.68	13.322	3.05	20.63	service vessel	1	Waters off New Jersey	6565	345.006	Jenkinson's Aquarium	70.1203	2009
641	BHMTC Tank III	1997	tank	USA	New Jersey	North Atlantic Ocean	17-18	39.4803	-74.1924		2009	http://www.nj.gov/dep/fgw/pdf/reefs/reef_guide.pdf	Little Egg Reef	USA	840	US-NJ	641	0.00303	5.445	4.364	3.3	2.145	0.623	0.553	0.462	0.267	0.242	0.217	6.315	1.362	51.395	33.177	8.01	0.4194	30.7	1.65	23.68	13.322	3.05	20.63	land item	1	Waters off New Jersey	6565	344.859	Jenkinson's Aquarium	69.5247	2009
642	5 bitts	1997	tank	USA	New Jersey	North Atlantic Ocean	17-18	39.4788	-74.1932		2009	http://www.nj.gov/dep/fgw/pdf/reefs/reef_guide.pdf	Little Egg Reef, 3 tanks	USA	840	US-NJ	642	0.00303	5.445	4.364	3.3	2.145	0.623	0.553	0.462	0.267	0.242	0.217	6.315	1.362	51.395	33.177	8.01	0.4194	30.7	1.65	23.68	13.322	3.05	20.63	land item	1	Waters off New Jersey	6565	344.87	Jenkinson's Aquarium	69.7002	2009
643	Marc R. Stroud Memorial Reef	1997	tank	USA	New Jersey	North Atlantic Ocean	17-18	39.4708	-74.1833		2009	http://www.nj.gov/dep/fgw/pdf/reefs/reef_guide.pdf	Little Egg Reef	USA	840	US-NJ	643	0.00303	5.445	4.364	3.3	2.145	0.623	0.553	0.462	0.267	0.242	0.217	6.315	1.362	51.395	33.177	8.01	0.4194	30.7	1.65	23.68	13.322	3.05	20.63	land item	1	Waters off New Jersey	6565	346.031	Jenkinson's Aquarium	70.4149	2009
644	BHMTC Tank IV	1997	tank	USA	New Jersey	North Atlantic Ocean	15-17	39.4741	-74.1725		2009	http://www.nj.gov/dep/fgw/pdf/reefs/reef_guide.pdf	Little Egg Reef	USA	840	US-NJ	644	0.00303	5.445	4.364	3.3	2.145	0.623	0.553	0.462	0.267	0.242	0.217	6.315	1.362	51.395	33.177	8.01	0.4194	30.7	1.65	23.68	13.322	3.05	20.63	land item	1	Waters off New Jersey	6565	346.702	Jenkinson's Aquarium	69.8956	2009
645	Waldorf	1999	deck barge	USA	New Jersey	North Atlantic Ocean	17-18	39.4793	-74.1881		2009	http://www.nj.gov/dep/fgw/pdf/reefs/reef_guide.pdf	Little Egg Reef	USA	840	US-NJ	645	0.00303	5.445	4.364	3.3	2.145	0.623	0.553	0.462	0.267	0.242	0.217	6.315	1.362	51.395	33.177	8.01	0.4194	30.7	1.65	23.68	13.322	3.05	20.63	service vessel	1	Waters off New Jersey	6565	345.241	Jenkinson's Aquarium	69.5661	2009
646	Southwick's Wreck	2002	deck barge	USA	New Jersey	North Atlantic Ocean	15-17	39.4758	-74.1845		2009	http://www.nj.gov/dep/fgw/pdf/reefs/reef_guide.pdf	Little Egg Reef	USA	840	US-NJ	646	0.001064	2.786	2.116	1.432	1.354	0.615	0.545	0.44	0.201	0.175	0.146	6.312	1.208	51.201	33.375	8.04	0.3676	31.322	1.529	24.189	13.819	4.068	20.121	service vessel	1	Waters off New Jersey	6565	345.689	Jenkinson's Aquarium	69.8892	2009
647	Pauline Marie	1985	freighter	USA	New Jersey	North Atlantic Ocean	25-27	39.2294	-74.203		2009	http://www.nj.gov/dep/fgw/pdf/reefs/reef_guide.pdf	Atlantic City Reef	USA	840	US-NJ	647	0.001064	2.786	2.116	1.432	1.354	0.615	0.545	0.44	0.201	0.175	0.146	6.312	1.208	51.201	33.375	8.04	0.3676	31.322	1.529	24.189	13.819	4.068	20.121	dry cargo vessel	1	Waters off New Jersey	6565	357.23	Jenkinson's Aquarium	97.141	2009
648	The American	1985	schooner	USA	New Jersey	North Atlantic Ocean	25-27	39.2309	-74.2055		2009	http://www.nj.gov/dep/fgw/pdf/reefs/reef_guide.pdf	Atlantic City Reef	USA	840	US-NJ	648	0.001064	2.786	2.116	1.432	1.354	0.615	0.545	0.44	0.201	0.175	0.146	6.312	1.208	51.201	33.375	8.04	0.3676	31.322	1.529	24.189	13.819	4.068	20.121	dry cargo vessel	1	Waters off New Jersey	6565	356.958	Jenkinson's Aquarium	97.0037	2009
649	First Lady	1985	clam dredge	USA	New Jersey	North Atlantic Ocean	25-27	39.2284	-74.2081		2009	http://www.nj.gov/dep/fgw/pdf/reefs/reef_guide.pdf	Atlantic City Reef	USA	840	US-NJ	649	0.001064	2.786	2.116	1.432	1.354	0.615	0.545	0.44	0.201	0.175	0.146	6.312	1.208	51.201	33.375	8.04	0.3676	31.322	1.529	24.189	13.819	4.068	20.121	fishing vessel	1	Waters off New Jersey	6565	356.908	Jenkinson's Aquarium	97.3157	2009
650	Morania Abaco	1985	tanker	USA	New Jersey	North Atlantic Ocean	25-27	39.2356	-74.2026		2009	http://www.nj.gov/dep/fgw/pdf/reefs/reef_guide.pdf	Atlantic City Reef	USA	840	US-NJ	650	0.001064	2.786	2.116	1.432	1.354	0.615	0.545	0.44	0.201	0.175	0.146	6.312	1.208	51.201	33.375	8.04	0.3676	31.322	1.529	24.189	13.819	4.068	20.121	tanker	1	Waters off New Jersey	6565	356.92	Jenkinson's Aquarium	96.4576	2009
651	Francis S. Bushy	1986	tanker	USA	New Jersey	North Atlantic Ocean	27-29	39.2367	-74.2025		2009	http://www.nj.gov/dep/fgw/pdf/reefs/reef_guide.pdf	Atlantic City Reef	USA	840	US-NJ	651	0.001064	2.786	2.116	1.432	1.354	0.615	0.545	0.44	0.201	0.175	0.146	6.312	1.208	51.201	33.375	8.04	0.3676	31.322	1.529	24.189	13.819	4.068	20.121	tanker	1	Waters off New Jersey	6565	356.862	Jenkinson's Aquarium	96.3278	2009
652	Nils S.	1989	clam dredge	USA	New Jersey	North Atlantic Ocean	24-26	39.2268	-74.2174		2009	http://www.nj.gov/dep/fgw/pdf/reefs/reef_guide.pdf	Atlantic City Reef	USA	840	US-NJ	652	0.001196	3.038	2.429	1.728	1.31	0.614	0.542	0.444	0.208	0.184	0.159	6.314	1.257	50.766	33.244	8.03	0.3839	31.114	1.568	24.057	13.649	3.758	20.299	fishing vessel	1	Waters off New Jersey	6565	356.301	Jenkinson's Aquarium	97.6098	2009
653	A. C. Wescoat	1989	deck barge	USA	New Jersey	North Atlantic Ocean	21-23	39.259	-74.2448		2009	http://www.nj.gov/dep/fgw/pdf/reefs/reef_guide.pdf	Atlantic City Reef	USA	840	US-NJ	653	0.001196	3.038	2.429	1.728	1.31	0.614	0.542	0.444	0.208	0.184	0.159	6.314	1.257	50.766	33.244	8.03	0.3839	31.114	1.568	24.057	13.649	3.758	20.299	service vessel	1	Waters off New Jersey	6565	352.457	Jenkinson's Aquarium	94.5017	2009
654	Vicki-Pat	1989	clam dredge	USA	New Jersey	North Atlantic Ocean	21-23	39.2542	-74.247		2009	http://www.nj.gov/dep/fgw/pdf/reefs/reef_guide.pdf	Atlantic City Reef	USA	840	US-NJ	654	0.001196	3.038	2.429	1.728	1.31	0.614	0.542	0.444	0.208	0.184	0.159	6.314	1.257	50.766	33.244	8.03	0.3839	31.114	1.568	24.057	13.649	3.758	20.299	fishing vessel	1	Waters off New Jersey	6565	352.563	Jenkinson's Aquarium	95.054	2009
655	Troy	1990	tug	USA	New Jersey	North Atlantic Ocean	23-24	39.2548	-74.2344		2009	http://www.nj.gov/dep/fgw/pdf/reefs/reef_guide.pdf	Atlantic City Reef	USA	840	US-NJ	655	0.001196	3.038	2.429	1.728	1.31	0.614	0.542	0.444	0.208	0.184	0.159	6.314	1.257	50.766	33.244	8.03	0.3839	31.114	1.568	24.057	13.649	3.758	20.299	service vessel	1	Waters off New Jersey	6565	353.473	Jenkinson's Aquarium	94.7909	2009
656	Point Pub	1990	tug	USA	New Jersey	North Atlantic Ocean	24-26	39.2575	-74.2362		2009	http://www.nj.gov/dep/fgw/pdf/reefs/reef_guide.pdf	Atlantic City Reef	USA	840	US-NJ	656	0.001196	3.038	2.429	1.728	1.31	0.614	0.542	0.444	0.208	0.184	0.159	6.314	1.257	50.766	33.244	8.03	0.3839	31.114	1.568	24.057	13.649	3.758	20.299	service vessel	1	Waters off New Jersey	6565	353.186	Jenkinson's Aquarium	94.5304	2009
657	Margaret Nancy	1990	clam dredge	USA	New Jersey	North Atlantic Ocean	23-24	39.252	-74.2316		2009	http://www.nj.gov/dep/fgw/pdf/reefs/reef_guide.pdf	Atlantic City Reef	USA	840	US-NJ	657	0.001196	3.038	2.429	1.728	1.31	0.614	0.542	0.444	0.208	0.184	0.159	6.314	1.257	50.766	33.244	8.03	0.3839	31.114	1.568	24.057	13.649	3.758	20.299	fishing vessel	1	Waters off New Jersey	6565	353.836	Jenkinson's Aquarium	95.0642	2009
658	Ada Adelia	1991	clam dredge	USA	New Jersey	North Atlantic Ocean	24-26	39.259	-74.2315		2009	http://www.nj.gov/dep/fgw/pdf/reefs/reef_guide.pdf	Atlantic City Reef	USA	840	US-NJ	658	0.001196	3.038	2.429	1.728	1.31	0.614	0.542	0.444	0.208	0.184	0.159	6.314	1.257	50.766	33.244	8.03	0.3839	31.114	1.568	24.057	13.649	3.758	20.299	fishing vessel	1	Waters off New Jersey	6565	353.452	Jenkinson's Aquarium	94.2947	2009
659	Beach Haven	1992	clam dredge	USA	New Jersey	North Atlantic Ocean	23-24	39.2557	-74.2336		2009	http://www.nj.gov/dep/fgw/pdf/reefs/reef_guide.pdf	Atlantic City Reef	USA	840	US-NJ	659	0.001196	3.038	2.429	1.728	1.31	0.614	0.542	0.444	0.208	0.184	0.159	6.314	1.257	50.766	33.244	8.03	0.3839	31.114	1.568	24.057	13.649	3.758	20.299	fishing vessel	1	Waters off New Jersey	6565	353.481	Jenkinson's Aquarium	94.688	2009
660	Boston	1994	lightship	USA	New Jersey	North Atlantic Ocean	24-26	39.2574	-74.2334		2009	http://www.nj.gov/dep/fgw/pdf/reefs/reef_guide.pdf	Atlantic City Reef	USA	840	US-NJ	660	0.001064	2.786	2.116	1.432	1.354	0.615	0.545	0.44	0.201	0.175	0.146	6.312	1.208	51.201	33.375	8.04	0.3676	31.322	1.529	24.189	13.819	4.068	20.121	service vessel	1	Waters off New Jersey	6565	353.401	Jenkinson's Aquarium	94.4956	2009
661	Blue Crown	1994	freighter	USA	New Jersey	North Atlantic Ocean	27-29	39.2356	-74.206		2009	http://www.nj.gov/dep/fgw/pdf/reefs/reef_guide.pdf	Atlantic City Reef	USA	840	US-NJ	661	0.001064	2.786	2.116	1.432	1.354	0.615	0.545	0.44	0.201	0.175	0.146	6.312	1.208	51.201	33.375	8.04	0.3676	31.322	1.529	24.189	13.819	4.068	20.121	dry cargo vessel	1	Waters off New Jersey	6565	356.663	Jenkinson's Aquarium	96.4921	2009
662	Big Mama	1995	tug	USA	New Jersey	North Atlantic Ocean	25-27	39.2327	-74.2154		2009	http://www.nj.gov/dep/fgw/pdf/reefs/reef_guide.pdf	Atlantic City Reef	USA	840	US-NJ	662	0.001965	4.181	3.454	2.338	1.843	0.616	0.545	0.45	0.237	0.216	0.185	6.325	1.272	50.766	33.244	8.027	0.3904	30.903	1.58	23.952	13.486	3.326	20.626	service vessel	1	Waters off New Jersey	6565	356.121	Jenkinson's Aquarium	96.9414	2009
663	JR's Tank	1995	tank	USA	New Jersey	North Atlantic Ocean	21-23	39.2677	-74.2561		2009	http://www.nj.gov/dep/fgw/pdf/reefs/reef_guide.pdf	Atlantic City Reef	USA	840	US-NJ	663	0.001965	4.181	3.454	2.338	1.843	0.616	0.545	0.45	0.237	0.216	0.185	6.325	1.272	50.766	33.244	8.027	0.3904	30.903	1.58	23.952	13.486	3.326	20.626	land item	1	Waters off New Jersey	6565	351.134	Jenkinson's Aquarium	93.7361	2009
664	N. J. State Aquarium	1995	tank	USA	New Jersey	North Atlantic Ocean	21-23	39.2655	-74.2561		2009	http://www.nj.gov/dep/fgw/pdf/reefs/reef_guide.pdf	Atlantic City Reef	USA	840	US-NJ	664	0.001965	4.181	3.454	2.338	1.843	0.616	0.545	0.45	0.237	0.216	0.185	6.325	1.272	50.766	33.244	8.027	0.3904	30.903	1.58	23.952	13.486	3.326	20.626	land item	1	Waters off New Jersey	6565	351.262	Jenkinson's Aquarium	93.9863	2009
665	Phil Weintraub Memorial	1999	tank	USA	New Jersey	North Atlantic Ocean	15-17	39.2741	-74.256		2009	http://www.nj.gov/dep/fgw/pdf/reefs/reef_guide.pdf	Atlantic City Reef, 3 tanks	USA	840	US-NJ	665	0.001965	4.181	3.454	2.338	1.843	0.616	0.545	0.45	0.237	0.216	0.185	6.325	1.272	50.766	33.244	8.027	0.3904	30.903	1.58	23.952	13.486	3.326	20.626	land item	1	Waters off New Jersey	6565	350.787	Jenkinson's Aquarium	93.0503	2009
666	Joseph J. Palladino Reef	1999	tank	USA	New Jersey	North Atlantic Ocean	21-23	39.2621	-74.2556		2009	http://www.nj.gov/dep/fgw/pdf/reefs/reef_guide.pdf	Atlantic City Reef, 6 tanks	USA	840	US-NJ	666	0.001196	3.038	2.429	1.728	1.31	0.614	0.542	0.444	0.208	0.184	0.159	6.314	1.257	50.766	33.244	8.03	0.3839	31.114	1.568	24.057	13.649	3.758	20.299	land item	1	Waters off New Jersey	6565	351.484	Jenkinson's Aquarium	94.3485	2009
667	RFA Redbird Reef	2003	subway car	USA	New Jersey	North Atlantic Ocean	21-23	39.263	-74.2412		2009	http://www.nj.gov/dep/fgw/pdf/reefs/reef_guide.pdf	Atlantic City Reef	USA	840	US-NJ	667	0.001196	3.038	2.429	1.728	1.31	0.614	0.542	0.444	0.208	0.184	0.159	6.314	1.257	50.766	33.244	8.03	0.3839	31.114	1.568	24.057	13.649	3.758	20.299	land item	1	Waters off New Jersey	6565	352.51	Jenkinson's Aquarium	94.0061	2009
668	Redbird Reef	2003	subway car	USA	New Jersey	North Atlantic Ocean	20-26	39.255	-74.2392		2009	http://www.nj.gov/dep/fgw/pdf/reefs/reef_guide.pdf	Atlantic City Reef	USA	840	US-NJ	668	0.001196	3.038	2.429	1.728	1.31	0.614	0.542	0.444	0.208	0.184	0.159	6.314	1.257	50.766	33.244	8.03	0.3839	31.114	1.568	24.057	13.649	3.758	20.299	land item	1	Waters off New Jersey	6565	353.104	Jenkinson's Aquarium	94.8473	2009
669	Redbird Reef	2003	subway car	USA	New Jersey	North Atlantic Ocean	20-23	39.2502	-74.2225		2009	http://www.nj.gov/dep/fgw/pdf/reefs/reef_guide.pdf	Atlantic City Reef	USA	840	US-NJ	669	0.001064	2.786	2.116	1.432	1.354	0.615	0.545	0.44	0.201	0.175	0.146	6.312	1.208	51.201	33.375	8.04	0.3676	31.322	1.529	24.189	13.819	4.068	20.121	land item	1	Waters off New Jersey	6565	354.617	Jenkinson's Aquarium	95.1242	2009
670	Redbird Reef	2003	subway car	USA	New Jersey	North Atlantic Ocean	20-21	39.2427	-74.2172		2009	http://www.nj.gov/dep/fgw/pdf/reefs/reef_guide.pdf	Atlantic City Reef	USA	840	US-NJ	670	0.001064	2.786	2.116	1.432	1.354	0.615	0.545	0.44	0.201	0.175	0.146	6.312	1.208	51.201	33.375	8.04	0.3676	31.322	1.529	24.189	13.819	4.068	20.121	land item	1	Waters off New Jersey	6565	355.433	Jenkinson's Aquarium	95.8703	2009
671	Redbird Reef	2003	subway car	USA	New Jersey	North Atlantic Ocean	24-26	39.2253	-74.2117		2009	http://www.nj.gov/dep/fgw/pdf/reefs/reef_guide.pdf	Atlantic City Reef	USA	840	US-NJ	671	0.001064	2.786	2.116	1.432	1.354	0.615	0.545	0.44	0.201	0.175	0.146	6.312	1.208	51.201	33.375	8.04	0.3676	31.322	1.529	24.189	13.819	4.068	20.121	land item	1	Waters off New Jersey	6565	356.813	Jenkinson's Aquarium	97.6971	2009
672	Captain Applegate	2005	tanker	USA	New Jersey	North Atlantic Ocean	25-27	39.2308	-74.2085		2009	http://www.nj.gov/dep/fgw/pdf/reefs/reef_guide.pdf	Atlantic City Reef	USA	840	US-NJ	672																								tanker	1	Waters off New Jersey	6565	356.741	Jenkinson's Aquarium	97.052	2009
673	Stainless Steel Subway	2008	subway car	USA	New Jersey	North Atlantic Ocean	21-24	39.2592	-74.6912		2009	http://www.nj.gov/dep/fgw/pdf/reefs/reef_guide.pdf	Atlantic City Reef	USA	840	US-NJ	673	0.001196	3.038	2.429	1.728	1.31	0.614	0.542	0.444	0.208	0.184	0.159	6.314	1.257	50.766	33.244	8.03	0.3839	31.114	1.568	24.057	13.649	3.758	20.299	land item	1	Cape May	6565	319.629	Adventure Aquarium	84.9778	2009
674	Stainless Steel Subway	2008	subway car	USA	New Jersey	North Atlantic Ocean	21-24	39.2557	-74.2428		2009	http://www.nj.gov/dep/fgw/pdf/reefs/reef_guide.pdf	Atlantic City Reef	USA	840	US-NJ	674	0.001064	2.786	2.116	1.432	1.354	0.615	0.545	0.44	0.201	0.175	0.146	6.312	1.208	51.201	33.375	8.04	0.3676	31.322	1.529	24.189	13.819	4.068	20.121	land item	1	Waters off New Jersey	6565	352.796	Jenkinson's Aquarium	94.8304	2009
675	Stainless Steel Subway	2008	subway car	USA	New Jersey	North Atlantic Ocean	27-29	39.2342	-74.2122		2009	http://www.nj.gov/dep/fgw/pdf/reefs/reef_guide.pdf	Atlantic City Reef	USA	840	US-NJ	675	0.001565	3.886	3.061	2.068	1.818	0.622	0.553	0.469	0.222	0.202	0.173	6.339	1.237	51.075	33.48	8.034	0.3806	30.913	1.553	23.986	13.619	3.476	20.51	land item	1	Waters off New Jersey	6565	356.276	Jenkinson's Aquarium	96.729	2009
676	1000 Fathom Reef	1996	tank	USA	New Jersey	North Atlantic Ocean	20-21	39.247	-74.3581		2009	http://www.nj.gov/dep/fgw/pdf/reefs/reef_guide.pdf	Great Egg Reef	USA	840	US-NJ	676	0.001565	3.886	3.061	2.068	1.818	0.622	0.553	0.469	0.222	0.202	0.173	6.339	1.237	51.075	33.48	8.034	0.3806	30.913	1.553	23.986	13.619	3.476	20.51	land item	1	Waters off New Jersey	6565	344.712	Jenkinson's Aquarium	98.0931	2009
677	OCMTC I	1996	tank	USA	New Jersey	North Atlantic Ocean	18-20	39.2484	-74.3575		2009	http://www.nj.gov/dep/fgw/pdf/reefs/reef_guide.pdf	Great Egg Reef	USA	840	US-NJ	677	0.001565	3.886	3.061	2.068	1.818	0.622	0.553	0.469	0.222	0.202	0.173	6.339	1.237	51.075	33.48	8.034	0.3806	30.913	1.553	23.986	13.619	3.476	20.51	land item	1	Waters off New Jersey	6565	344.679	Jenkinson's Aquarium	97.9271	2009
678	OCMTC II	1996	tank	USA	New Jersey	North Atlantic Ocean	18-20	39.248	-74.3557		2009	http://www.nj.gov/dep/fgw/pdf/reefs/reef_guide.pdf	Great Egg Reef	USA	840	US-NJ	678	0.001565	3.886	3.061	2.068	1.818	0.622	0.553	0.469	0.222	0.202	0.173	6.339	1.237	51.075	33.48	8.034	0.3806	30.913	1.553	23.986	13.619	3.476	20.51	land item	1	Waters off New Jersey	6565	344.834	Jenkinson's Aquarium	97.9306	2009
679	OCMTC III	1996	tank	USA	New Jersey	North Atlantic Ocean	20-21	39.2475	-74.3549		2009	http://www.nj.gov/dep/fgw/pdf/reefs/reef_guide.pdf	Great Egg Reef	USA	840	US-NJ	679	0.001565	3.886	3.061	2.068	1.818	0.622	0.553	0.469	0.222	0.202	0.173	6.339	1.237	51.075	33.48	8.034	0.3806	30.913	1.553	23.986	13.619	3.476	20.51	land item	1	Waters off New Jersey	6565	344.917	Jenkinson's Aquarium	97.9564	2009
680	OCMTC IV	1996	tank	USA	New Jersey	North Atlantic Ocean	20-21	39.2469	-74.3542		2009	http://www.nj.gov/dep/fgw/pdf/reefs/reef_guide.pdf	Great Egg Reef	USA	840	US-NJ	680	0.001565	3.886	3.061	2.068	1.818	0.622	0.553	0.469	0.222	0.202	0.173	6.339	1.237	51.075	33.48	8.034	0.3806	30.913	1.553	23.986	13.619	3.476	20.51	land item	1	Waters off New Jersey	6565	345.012	Jenkinson's Aquarium	98.0082	2009
681	OCMTC V	1996	tank	USA	New Jersey	North Atlantic Ocean	20-21	39.2456	-74.3563		2009	http://www.nj.gov/dep/fgw/pdf/reefs/reef_guide.pdf	Great Egg Reef	USA	840	US-NJ	681	0.001565	3.886	3.061	2.068	1.818	0.622	0.553	0.469	0.222	0.202	0.173	6.339	1.237	51.075	33.48	8.034	0.3806	30.913	1.553	23.986	13.619	3.476	20.51	land item	1	Waters off New Jersey	6565	344.922	Jenkinson's Aquarium	98.1926	2009
682	Jersey Fresh I	1996	tank	USA	New Jersey	North Atlantic Ocean	20-21	39.2456	-74.3577		2009	http://www.nj.gov/dep/fgw/pdf/reefs/reef_guide.pdf	Great Egg Reef, 5 tanks	USA	840	US-NJ	682	0.001565	3.886	3.061	2.068	1.818	0.622	0.553	0.469	0.222	0.202	0.173	6.339	1.237	51.075	33.48	8.034	0.3806	30.913	1.553	23.986	13.619	3.476	20.51	land item	1	Waters off New Jersey	6565	344.817	Jenkinson's Aquarium	98.2278	2009
683	Atlantic County Sportsmen's Reef	1997	tank	USA	New Jersey	North Atlantic Ocean	17-18	39.2413	-74.3556		2009	http://www.nj.gov/dep/fgw/pdf/reefs/reef_guide.pdf	Great Egg Reef, 5 tanks	USA	840	US-NJ	683	0.001565	3.886	3.061	2.068	1.818	0.622	0.553	0.469	0.222	0.202	0.173	6.339	1.237	51.075	33.48	8.034	0.3806	30.913	1.553	23.986	13.619	3.476	20.51	land item	1	Waters off New Jersey	6565	345.217	Jenkinson's Aquarium	98.633	2009
684	Bud Evans Reef	1997	tank	USA	New Jersey	North Atlantic Ocean	17-20	39.243	-74.3637		2009	http://www.nj.gov/dep/fgw/pdf/reefs/reef_guide.pdf	Great Egg Reef	USA	840	US-NJ	684	0.001565	3.886	3.061	2.068	1.818	0.622	0.553	0.469	0.222	0.202	0.173	6.339	1.237	51.075	33.48	8.034	0.3806	30.913	1.553	23.986	13.619	3.476	20.51	land item	1	Waters off New Jersey	6565	344.526	Jenkinson's Aquarium	98.6454	2009
685	Rothenbach Reef II	1998	tanker barge	USA	New Jersey	North Atlantic Ocean	15-17	39.2416	-74.3581		2009	http://www.nj.gov/dep/fgw/pdf/reefs/reef_guide.pdf	Great Egg Reef	USA	840	US-NJ	685	0.002961	8.064	4.784	3.454	4.61	0.636	0.565	0.495	0.287	0.25	0.219	6.358	1.265	49.949	32.762	8.031	0.3934	30.319	1.576	23.85	13.534	3.178	20.672	tanker	1	Waters off New Jersey	6565	345.023	Jenkinson's Aquarium	98.6605	2009
686	Kathy	1994	deck barge	USA	New Jersey	North Atlantic Ocean	18-20	39.1786	-74.5543		2009	http://www.nj.gov/dep/fgw/pdf/reefs/reef_guide.pdf	Ocean City Reef	USA	840	US-NJ	686	0.002961	8.064	4.784	3.454	4.61	0.636	0.565	0.495	0.287	0.25	0.219	6.358	1.265	49.949	32.762	8.031	0.3934	30.319	1.576	23.85	13.534	3.178	20.672	service vessel	1	Waters off New Jersey	6565	334.421	Adventure Aquarium	98.4577	2009
687	Maria	1994	deck barge	USA	New Jersey	North Atlantic Ocean	17-20	39.1802	-74.5507		2009	http://www.nj.gov/dep/fgw/pdf/reefs/reef_guide.pdf	Ocean City Reef	USA	840	US-NJ	687	0.002961	8.064	4.784	3.454	4.61	0.636	0.565	0.495	0.287	0.25	0.219	6.358	1.265	49.949	32.762	8.031	0.3934	30.319	1.576	23.85	13.534	3.178	20.672	service vessel	1	Waters off New Jersey	6565	334.583	Adventure Aquarium	98.4625	2009
688	Nash's Reef	1995	tank	USA	New Jersey	North Atlantic Ocean	18-20	39.171	-74.5647		2009	http://www.nj.gov/dep/fgw/pdf/reefs/reef_guide.pdf	Ocean City Reef	USA	840	US-NJ	688	0.002961	8.064	4.784	3.454	4.61	0.636	0.565	0.495	0.287	0.25	0.219	6.358	1.265	49.949	32.762	8.031	0.3934	30.319	1.576	23.85	13.534	3.178	20.672	land item	1	Waters off New Jersey	6565	334.147	Adventure Aquarium	98.7511	2009
689	Libra	1997	hopper barge	USA	New Jersey	North Atlantic Ocean	18-20	39.18	-74.5457		2009	http://www.nj.gov/dep/fgw/pdf/reefs/reef_guide.pdf	Ocean City Reef	USA	840	US-NJ	689	0.002155	6.475	3.844	2.249	4.226	0.627	0.556	0.485	0.255	0.226	0.183	6.367	1.217	50.579	33.238	8.041	0.378	30.605	1.539	23.926	13.58	3.395	20.531	dry bulk carrier	1	Waters off New Jersey	6565	334.96	Adventure Aquarium	98.7037	2009
690	Klus Mermaid Reef	1997	tank	USA	New Jersey	North Atlantic Ocean	17-18	39.1618	-74.5724		2009	http://www.nj.gov/dep/fgw/pdf/reefs/reef_guide.pdf	Ocean City Reef, 3 tanks	USA	840	US-NJ	690	0.002961	8.064	4.784	3.454	4.61	0.636	0.565	0.495	0.287	0.25	0.219	6.358	1.265	49.949	32.762	8.031	0.3934	30.319	1.576	23.85	13.534	3.178	20.672	land item	1	Waters off New Jersey	6565	334.157	Adventure Aquarium	99.3149	2009
691	Joseph J. Palladino Redhook	1997	tank	USA	New Jersey	North Atlantic Ocean	20-21	39.1734	-74.5566		2009	http://www.nj.gov/dep/fgw/pdf/reefs/reef_guide.pdf	Ocean City Reef, 3 tanks	USA	840	US-NJ	691	0.002961	8.064	4.784	3.454	4.61	0.636	0.565	0.495	0.287	0.25	0.219	6.358	1.265	49.949	32.762	8.031	0.3934	30.319	1.576	23.85	13.534	3.178	20.672	land item	1	Waters off New Jersey	6565	334.579	Adventure Aquarium	98.8659	2009
692	Fred Eckardt Reef	1997	tank	USA	New Jersey	North Atlantic Ocean	18-20	39.1792	-74.5479		2009	http://www.nj.gov/dep/fgw/pdf/reefs/reef_guide.pdf	Ocean City Reef	USA	840	US-NJ	692	0.002155	6.475	3.844	2.249	4.226	0.627	0.556	0.485	0.255	0.226	0.183	6.367	1.217	50.579	33.238	8.041	0.378	30.605	1.539	23.926	13.58	3.395	20.531	land item	1	Waters off New Jersey	6565	334.852	Adventure Aquarium	98.6877	2009
693	Shamrock Towing Reef	2005	deck barge	USA	New Jersey	North Atlantic Ocean	18-20	39.1656	-74.5657		2009	http://www.nj.gov/dep/fgw/pdf/reefs/reef_guide.pdf	Ocean City Reef	USA	840	US-NJ	693	0.002155	6.475	3.844	2.249	4.226	0.627	0.556	0.485	0.255	0.226	0.183	6.367	1.217	50.579	33.238	8.041	0.378	30.605	1.539	23.926	13.58	3.395	20.531	service vessel	1	Waters off New Jersey	6565	334.407	Adventure Aquarium	99.2324	2009
694	AC Westcoat Reef	2006	deck barge	USA	New Jersey	North Atlantic Ocean	18-20	39.1636	-74.5718		2009	http://www.nj.gov/dep/fgw/pdf/reefs/reef_guide.pdf	Ocean City Reef	USA	840	US-NJ	694	0.002961	8.064	4.784	3.454	4.61	0.636	0.565	0.495	0.287	0.25	0.219	6.358	1.265	49.949	32.762	8.031	0.3934	30.319	1.576	23.85	13.534	3.178	20.672	service vessel	1	Waters off New Jersey	6565	334.084	Adventure Aquarium	99.1609	2009
695	Smoot Reef	2007	deck barge	USA	New Jersey	North Atlantic Ocean	20-21	39.1672	-74.5668		2009	http://www.nj.gov/dep/fgw/pdf/reefs/reef_guide.pdf	Ocean City Reef	USA	840	US-NJ	695	0.002987	7.905	4.55	3.064	4.841	0.634	0.56	0.482	0.281	0.245	0.209	6.376	1.229	49.868	32.799	8.041	0.3844	30.244	1.549	23.871	13.508	3.197	20.674	service vessel	1	Waters off New Jersey	6565	334.226	Adventure Aquarium	99.0278	2009
696	Bay Jack	2005	tug	USA	New Jersey	North Atlantic Ocean	17-18	39.1077	-74.6004		2009	http://www.nj.gov/dep/fgw/pdf/reefs/reef_guide.pdf	Townsends Inlet Reef	USA	840	US-NJ	696	0.002987	7.905	4.55	3.064	4.841	0.634	0.56	0.482	0.281	0.245	0.209	6.376	1.229	49.868	32.799	8.041	0.3844	30.244	1.549	23.871	13.508	3.197	20.674	service vessel	1	Waters off New Jersey	6565	335.554	Adventure Aquarium	103.533	2009
697	Donna's Star	2005	commercial fishing boat	USA	New Jersey	North Atlantic Ocean	17-18	39.106	-74.605		2009	http://www.nj.gov/dep/fgw/pdf/reefs/reef_guide.pdf	Townsends Inlet Reef	USA	840	US-NJ	697	0.002987	7.905	4.55	3.064	4.841	0.634	0.56	0.482	0.281	0.245	0.209	6.376	1.229	49.868	32.799	8.041	0.3844	30.244	1.549	23.871	13.508	3.197	20.674	fishing vessel	1	Waters off New Jersey	6565	335.336	Adventure Aquarium	103.527	2009
698	Margie Starns	2006	crew boat	USA	New Jersey	North Atlantic Ocean	17-18	39.1051	-74.6018		2009	http://www.nj.gov/dep/fgw/pdf/reefs/reef_guide.pdf	Townsends Inlet Reef	USA	840	US-NJ	698	0.002987	7.905	4.55	3.064	4.841	0.634	0.56	0.482	0.281	0.245	0.209	6.376	1.229	49.868	32.799	8.041	0.3844	30.244	1.549	23.871	13.508	3.197	20.674	service vessel	1	Waters off New Jersey	6565	335.619	Adventure Aquarium	103.737	2009
699	TI Fluke 06	2007	commercial fishing boat	USA	New Jersey	North Atlantic Ocean	17-18	39.1079	-74.6078		2009	http://www.nj.gov/dep/fgw/pdf/reefs/reef_guide.pdf	Townsends Inlet Reef	USA	840	US-NJ	699	0.002987	7.905	4.55	3.064	4.841	0.634	0.56	0.482	0.281	0.245	0.209	6.376	1.229	49.868	32.799	8.041	0.3844	30.244	1.549	23.871	13.508	3.197	20.674	fishing vessel	1	Waters off New Jersey	6565	335.011	Adventure Aquarium	103.227	2009
700	TI Fluke 07	2007	commercial fishing boat	USA	New Jersey	North Atlantic Ocean	18-20	39.1101	-74.603		2009	http://www.nj.gov/dep/fgw/pdf/reefs/reef_guide.pdf	Townsends Inlet Reef	USA	840	US-NJ	700	0.000658	1.906	1.411	0.999	0.907	0.676	0.59	0.509	0.165	0.143	0.12	6.303	1.075	51.739	33.375	8.069	0.3245	31.845	1.423	24.463	14.293	5.194	19.269	fishing vessel	1	Waters off New Jersey	6565	335.222	Adventure Aquarium	103.197	2009
701	thebassbarn.com	2002	tanker barge	USA	New Jersey	North Atlantic Ocean	37-38	38.9781	-74.1902		2009	http://www.nj.gov/dep/fgw/pdf/reefs/reef_guide.pdf	Deepwater Reef	USA	840	US-NJ	701	0.000658	1.906	1.411	0.999	0.907	0.676	0.59	0.509	0.165	0.143	0.12	6.303	1.075	51.739	33.375	8.069	0.3245	31.845	1.423	24.463	14.293	5.194	19.269	tanker	1	Waters off New Jersey	6565	372.987	Jenkinson's Aquarium	124.679	2009
702	Capt. Walt Hendee	2002	tanker	USA	New Jersey	North Atlantic Ocean	38-40	38.9731	-74.1905		2009	http://www.nj.gov/dep/fgw/pdf/reefs/reef_guide.pdf	Deepwater Reef	USA	840	US-NJ	702	0.000658	1.906	1.411	0.999	0.907	0.676	0.59	0.509	0.165	0.143	0.12	6.303	1.075	51.739	33.375	8.069	0.3245	31.845	1.423	24.463	14.293	5.194	19.269	tanker	1	Waters off New Jersey	6565	373.277	Jenkinson's Aquarium	125.239	2009
703	Redbird Reef I	2003	subway car	USA	New Jersey	North Atlantic Ocean	37-38	38.976	-74.1775		2009	http://www.nj.gov/dep/fgw/pdf/reefs/reef_guide.pdf	Deepwater Reef	USA	840	US-NJ	703	0.000658	1.906	1.411	0.999	0.907	0.676	0.59	0.509	0.165	0.143	0.12	6.303	1.075	51.739	33.375	8.069	0.3245	31.845	1.423	24.463	14.293	5.194	19.269	land item	1	Waters off New Jersey	6565	374.03	Jenkinson's Aquarium	124.804	2009
704	Redbird Reef VII	2003	subway car	USA	New Jersey	North Atlantic Ocean	30-31	38.9822	-74.1873		2009	http://www.nj.gov/dep/fgw/pdf/reefs/reef_guide.pdf	Deepwater Reef	USA	840	US-NJ	704	0.000658	1.906	1.411	0.999	0.907	0.676	0.59	0.509	0.165	0.143	0.12	6.303	1.075	51.739	33.375	8.069	0.3245	31.845	1.423	24.463	14.293	5.194	19.269	land item	1	Waters off New Jersey	6565	372.942	Jenkinson's Aquarium	124.207	2009
705	Redbird Reef VIII	2003	subway car	USA	New Jersey	North Atlantic Ocean	32-34	38.9723	-74.1772		2009	http://www.nj.gov/dep/fgw/pdf/reefs/reef_guide.pdf	Deepwater Reef	USA	840	US-NJ	705	0.000658	1.906	1.411	0.999	0.907	0.676	0.59	0.509	0.165	0.143	0.12	6.303	1.075	51.739	33.375	8.069	0.3245	31.845	1.423	24.463	14.293	5.194	19.269	land item	1	Waters off New Jersey	6565	374.281	Jenkinson's Aquarium	125.207	2009
706	Redbird Reef IX	2003	subway car	USA	New Jersey	North Atlantic Ocean	35-37	38.97	-74.1842		2009	http://www.nj.gov/dep/fgw/pdf/reefs/reef_guide.pdf	Deepwater Reef	USA	840	US-NJ	706	0.000658	1.906	1.411	0.999	0.907	0.676	0.59	0.509	0.165	0.143	0.12	6.303	1.075	51.739	33.375	8.069	0.3245	31.845	1.423	24.463	14.293	5.194	19.269	land item	1	Waters off New Jersey	6565	373.922	Jenkinson's Aquarium	125.523	2009
707	Redbird Reef X	2003	subway car	USA	New Jersey	North Atlantic Ocean	30-31	38.969	-74.1785		2009	http://www.nj.gov/dep/fgw/pdf/reefs/reef_guide.pdf	Deepwater Reef	USA	840	US-NJ	707	0.000658	1.906	1.411	0.999	0.907	0.676	0.59	0.509	0.165	0.143	0.12	6.303	1.075	51.739	33.375	8.069	0.3245	31.845	1.423	24.463	14.293	5.194	19.269	land item	1	Waters off New Jersey	6565	374.392	Jenkinson's Aquarium	125.586	2009
708	Ann E. Clark	2003	tug	USA	New Jersey	North Atlantic Ocean	29-30	38.9667	-74.1787		2009	http://www.nj.gov/dep/fgw/pdf/reefs/reef_guide.pdf	Deepwater Reef	USA	840	US-NJ	708	0.000658	1.906	1.411	0.999	0.907	0.676	0.59	0.509	0.165	0.143	0.12	6.303	1.075	51.739	33.375	8.069	0.3245	31.845	1.423	24.463	14.293	5.194	19.269	service vessel	1	Waters off New Jersey	6565	374.519	Jenkinson's Aquarium	125.838	2009
709	The Diver's Abyss	2003	tug	USA	New Jersey	North Atlantic Ocean	29-30	38.9664	-74.1795		2009	http://www.nj.gov/dep/fgw/pdf/reefs/reef_guide.pdf	Deepwater Reef	USA	840	US-NJ	709	0.003793	6.448	4.196	2.651	3.797	0.628	0.539	0.441	0.262	0.238	0.2	6.41	1.15	51.252	33.14	8.062	0.3623	30.409	1.489	23.754	13.507	3.352	20.402	service vessel	1	Waters off New Jersey	6565	374.479	Jenkinson's Aquarium	125.881	2009
710	Reinhart's Reef	1995	tank	USA	New Jersey	North Atlantic Ocean	18-20	38.9611	-74.6894		2009	http://www.nj.gov/dep/fgw/pdf/reefs/reef_guide.pdf	Wildwood Reef	USA	840	US-NJ	710	0.003793	6.448	4.196	2.651	3.797	0.628	0.539	0.441	0.262	0.238	0.2	6.41	1.15	51.252	33.14	8.062	0.3623	30.409	1.489	23.754	13.507	3.352	20.402	land item	1	Waters off New Jersey	6565	339.016	Adventure Aquarium	115.62	2009
711	Philip A. Cameron, Jr. Reef	1995	tank	USA	New Jersey	North Atlantic Ocean	18-20	38.9632	-74.6897		2009	http://www.nj.gov/dep/fgw/pdf/reefs/reef_guide.pdf	Wildwood Reef	USA	840	US-NJ	711	0.003793	6.448	4.196	2.651	3.797	0.628	0.539	0.441	0.262	0.238	0.2	6.41	1.15	51.252	33.14	8.062	0.3623	30.409	1.489	23.754	13.507	3.352	20.402	land item	1	Waters off New Jersey	6565	338.849	Adventure Aquarium	115.389	2009
712	Michael De Palma I	1996	tank	USA	New Jersey	North Atlantic Ocean	14-15	38.9495	-74.689		2009	http://www.nj.gov/dep/fgw/pdf/reefs/reef_guide.pdf	Wildwood Reef	USA	840	US-NJ	712	0.003793	6.448	4.196	2.651	3.797	0.628	0.539	0.441	0.262	0.238	0.2	6.41	1.15	51.252	33.14	8.062	0.3623	30.409	1.489	23.754	13.507	3.352	20.402	land item	1	Waters off New Jersey	6565	339.837	Adventure Aquarium	116.847	2009
713	Michael De Palma II	1996	tank	USA	New Jersey	North Atlantic Ocean	17-18	38.9582	-74.6955		2009	http://www.nj.gov/dep/fgw/pdf/reefs/reef_guide.pdf	Wildwood Reef, 5 tanks	USA	840	US-NJ	713	0.003793	6.448	4.196	2.651	3.797	0.628	0.539	0.441	0.262	0.238	0.2	6.41	1.15	51.252	33.14	8.062	0.3623	30.409	1.489	23.754	13.507	3.352	20.402	land item	1	Waters off New Jersey	6565	338.796	Adventure Aquarium	115.754	2009
714	Capt. Ray Vandergrift Wreck	2004	commercial fishing boat	USA	New Jersey	North Atlantic Ocean	18-20	38.9569	-74.6917		2009	http://www.nj.gov/dep/fgw/pdf/reefs/reef_guide.pdf	Wildwood Reef	USA	840	US-NJ	714	0.003793	6.448	4.196	2.651	3.797	0.628	0.539	0.441	0.262	0.238	0.2	6.41	1.15	51.252	33.14	8.062	0.3623	30.409	1.489	23.754	13.507	3.352	20.402	fishing vessel	1	Waters off New Jersey	6565	339.145	Adventure Aquarium	115.993	2009
715	Fallen Friends Wreck	2004	deck barge	USA	New Jersey	North Atlantic Ocean	14-15	38.9618	-74.6832		2009	http://www.nj.gov/dep/fgw/pdf/reefs/reef_guide.pdf	Wildwood Reef	USA	840	US-NJ	715	0.003793	6.448	4.196	2.651	3.797	0.628	0.539	0.441	0.262	0.238	0.2	6.41	1.15	51.252	33.14	8.062	0.3623	30.409	1.489	23.754	13.507	3.352	20.402	service vessel	1	Waters off New Jersey	6565	339.39	Adventure Aquarium	115.719	2009
716	The Bass Barn-Maelstrom	2005	commercial fishing boat	USA	New Jersey	North Atlantic Ocean	17-18	38.9569	-74.6891		2009	http://www.nj.gov/dep/fgw/pdf/reefs/reef_guide.pdf	Wildwood Reef	USA	840	US-NJ	716	0.003793	6.448	4.196	2.651	3.797	0.628	0.539	0.441	0.262	0.238	0.2	6.41	1.15	51.252	33.14	8.062	0.3623	30.409	1.489	23.754	13.507	3.352	20.402	fishing vessel	1	Waters off New Jersey	6565	339.323	Adventure Aquarium	116.069	2009
717	Pair of Kings	2005	tanker barge	USA	New Jersey	North Atlantic Ocean	17-18	38.9672	-74.6845		2009	http://www.nj.gov/dep/fgw/pdf/reefs/reef_guide.pdf	Wildwood Reef	USA	840	US-NJ	717	0.003353	5.14	3.583	2.326	2.814	0.629	0.538	0.434	0.247	0.222	0.182	6.426	1.107	51.129	33.39	8.073	0.3491	30.671	1.455	23.811	13.62	3.484	20.327	tanker	1	Waters off New Jersey	6565	338.936	Adventure Aquarium	115.121	2009
718	Laita	1986	clam dredge	USA	New Jersey	North Atlantic Ocean	20-21	38.8447	-74.7161		2009	http://www.nj.gov/dep/fgw/pdf/reefs/reef_guide.pdf	Cape May Reef	USA	840	US-NJ	718	0.003353	5.14	3.583	2.326	2.814	0.629	0.538	0.434	0.247	0.222	0.182	6.426	1.107	51.129	33.39	8.073	0.3491	30.671	1.455	23.811	13.62	3.484	20.327	fishing vessel	1	Waters off New Jersey	6565	345.317	Adventure Aquarium	127.231	2009
719	Peggy Diana	1987	landing craft	USA	New Jersey	North Atlantic Ocean	20-21	38.8472	-74.7085		2009	http://www.nj.gov/dep/fgw/pdf/reefs/reef_guide.pdf	Cape May Reef	USA	840	US-NJ	719	0.003353	5.14	3.583	2.326	2.814	0.629	0.538	0.434	0.247	0.222	0.182	6.426	1.107	51.129	33.39	8.073	0.3491	30.671	1.455	23.811	13.62	3.484	20.327	warship	1	Waters off New Jersey	6565	345.646	Adventure Aquarium	127.15	2009
720	Winthrop	1989	trawler	USA	New Jersey	North Atlantic Ocean	17-18	38.8471	-74.7052		2009	http://www.nj.gov/dep/fgw/pdf/reefs/reef_guide.pdf	Cape May Reef	USA	840	US-NJ	720	0.003353	5.14	3.583	2.326	2.814	0.629	0.538	0.434	0.247	0.222	0.182	6.426	1.107	51.129	33.39	8.073	0.3491	30.671	1.455	23.811	13.62	3.484	20.327	fishing vessel	1	Waters off New Jersey	6565	345.873	Adventure Aquarium	127.242	2009
721	Captain Henry	1990	landing craft	USA	New Jersey	North Atlantic Ocean	17-18	38.8533	-74.7047		2009	http://www.nj.gov/dep/fgw/pdf/reefs/reef_guide.pdf	Cape May Reef	USA	840	US-NJ	721	0.003353	5.14	3.583	2.326	2.814	0.629	0.538	0.434	0.247	0.222	0.182	6.426	1.107	51.129	33.39	8.073	0.3491	30.671	1.455	23.811	13.62	3.484	20.327	warship	1	Waters off New Jersey	6565	345.466	Adventure Aquarium	126.591	2009
722	Lisa Michelle	1990	deck barge	USA	New Jersey	North Atlantic Ocean	17-18	38.8918	-74.6679		2009	http://www.nj.gov/dep/fgw/pdf/reefs/reef_guide.pdf	Cape May Reef	USA	840	US-NJ	722	0.003353	5.14	3.583	2.326	2.814	0.629	0.538	0.434	0.247	0.222	0.182	6.426	1.107	51.129	33.39	8.073	0.3491	30.671	1.455	23.811	13.62	3.484	20.327	service vessel	1	Waters off New Jersey	6565	345.247	Adventure Aquarium	123.503	2009
723	Becky Lee	1991	clam dredge	USA	New Jersey	North Atlantic Ocean	20-21	38.8852	-74.6838		2009	http://www.nj.gov/dep/fgw/pdf/reefs/reef_guide.pdf	Cape May Reef	USA	840	US-NJ	723	0.003353	5.14	3.583	2.326	2.814	0.629	0.538	0.434	0.247	0.222	0.182	6.426	1.107	51.129	33.39	8.073	0.3491	30.671	1.455	23.811	13.62	3.484	20.327	fishing vessel	1	Waters off New Jersey	6565	344.629	Adventure Aquarium	123.76	2009
724	Wyoming	1991	clam dredge	USA	New Jersey	North Atlantic Ocean	18-20	38.8829	-74.677		2009	http://www.nj.gov/dep/fgw/pdf/reefs/reef_guide.pdf	Cape May Reef	USA	840	US-NJ	724	0.003353	5.14	3.583	2.326	2.814	0.629	0.538	0.434	0.247	0.222	0.182	6.426	1.107	51.129	33.39	8.073	0.3491	30.671	1.455	23.811	13.62	3.484	20.327	fishing vessel	1	Waters off New Jersey	6565	345.247	Adventure Aquarium	124.181	2009
725	Sea Transporter	1992	clam dredge	USA	New Jersey	North Atlantic Ocean	17-18	38.8853	-74.6698		2009	http://www.nj.gov/dep/fgw/pdf/reefs/reef_guide.pdf	Cape May Reef	USA	840	US-NJ	725	0.003353	5.14	3.583	2.326	2.814	0.629	0.538	0.434	0.247	0.222	0.182	6.426	1.107	51.129	33.39	8.073	0.3491	30.671	1.455	23.811	13.62	3.484	20.327	fishing vessel	1	Waters off New Jersey	6565	345.566	Adventure Aquarium	124.129	2009
726	Salt Barge	1993	deck barge	USA	New Jersey	North Atlantic Ocean	18-20	38.8493	-74.7064		2009	http://www.nj.gov/dep/fgw/pdf/reefs/reef_guide.pdf	Cape May Reef	USA	840	US-NJ	726	0.002698	4.222	3.274	2.403	1.819	0.635	0.545	0.452	0.241	0.215	0.19	6.407	1.096	51.129	33.39	8.073	0.3429	31.021	1.444	23.819	13.756	3.758	20.061	service vessel	1	Waters off New Jersey	6565	345.632	Adventure Aquarium	126.973	2009
727	Onandaga	1993	tanker	USA	New Jersey	North Atlantic Ocean	17-18	38.8962	-74.6663		2009	http://www.nj.gov/dep/fgw/pdf/reefs/reef_guide.pdf	Cape May Reef	USA	840	US-NJ	727	0.003353	5.14	3.583	2.326	2.814	0.629	0.538	0.434	0.247	0.222	0.182	6.426	1.107	51.129	33.39	8.073	0.3491	30.671	1.455	23.811	13.62	3.484	20.327	tanker	1	Waters off New Jersey	6565	345.053	Adventure Aquarium	123.086	2009
728	Celia Brown	1993	tug	USA	New Jersey	North Atlantic Ocean	15-17	38.8825	-74.67		2009	http://www.nj.gov/dep/fgw/pdf/reefs/reef_guide.pdf	Cape May Reef	USA	840	US-NJ	728	0.003353	5.14	3.583	2.326	2.814	0.629	0.538	0.434	0.247	0.222	0.182	6.426	1.107	51.129	33.39	8.073	0.3491	30.671	1.455	23.811	13.62	3.484	20.327	service vessel	1	Waters off New Jersey	6565	345.749	Adventure Aquarium	124.419	2009
729	Cape Strait	1993	coast guard cutter	USA	New Jersey	North Atlantic Ocean	18-20	38.851	-74.7021		2009	http://www.nj.gov/dep/fgw/pdf/reefs/reef_guide.pdf	Cape May Reef	USA	840	US-NJ	729	0.002698	4.222	3.274	2.403	1.819	0.635	0.545	0.452	0.241	0.215	0.19	6.407	1.096	51.129	33.39	8.073	0.3429	31.021	1.444	23.819	13.756	3.758	20.061	service vessel	1	Waters off New Jersey	6565	345.804	Adventure Aquarium	126.904	2009
730	Rothenbach Reef I	1997	tanker barge	USA	New Jersey	North Atlantic Ocean	14-15	38.8895	-74.6633		2009	http://www.nj.gov/dep/fgw/pdf/reefs/reef_guide.pdf	Cape May Reef	USA	840	US-NJ	730	0.003353	5.14	3.583	2.326	2.814	0.629	0.538	0.434	0.247	0.222	0.182	6.426	1.107	51.129	33.39	8.073	0.3491	30.671	1.455	23.811	13.62	3.484	20.327	tanker	1	Waters off New Jersey	6565	345.716	Adventure Aquarium	123.871	2009
731	George B. Shuda Reef	1998	tank	USA	New Jersey	North Atlantic Ocean	18-20	38.8649	-74.7004		2009	http://www.nj.gov/dep/fgw/pdf/reefs/reef_guide.pdf	Cape May Reef	USA	840	US-NJ	731	0.003353	5.14	3.583	2.326	2.814	0.629	0.538	0.434	0.247	0.222	0.182	6.426	1.107	51.129	33.39	8.073	0.3491	30.671	1.455	23.811	13.62	3.484	20.327	land item	1	Waters off New Jersey	6565	344.937	Adventure Aquarium	125.473	2009
732	Roy C. Titus Memorial Reef 2	1998	tank	USA	New Jersey	North Atlantic Ocean	18-20	38.8648	-74.7002		2009	http://www.nj.gov/dep/fgw/pdf/reefs/reef_guide.pdf	Cape May Reef	USA	840	US-NJ	732	0.003353	5.14	3.583	2.326	2.814	0.629	0.538	0.434	0.247	0.222	0.182	6.426	1.107	51.129	33.39	8.073	0.3491	30.671	1.455	23.811	13.62	3.484	20.327	land item	1	Waters off New Jersey	6565	344.954	Adventure Aquarium	125.486	2009
733	Red Oak	1999	buoy tender	USA	New Jersey	North Atlantic Ocean	20-21	38.8854	-74.6803		2009	http://www.nj.gov/dep/fgw/pdf/reefs/reef_guide.pdf	Cape May Reef	USA	840	US-NJ	733	0.003353	5.14	3.583	2.326	2.814	0.629	0.538	0.434	0.247	0.222	0.182	6.426	1.107	51.129	33.39	8.073	0.3491	30.671	1.455	23.811	13.62	3.484	20.327	special purpose vessel	1	Waters off New Jersey	6565	344.852	Adventure Aquarium	123.83	2009
734	Point Swift	2000	coast guard cutter	USA	New Jersey	North Atlantic Ocean	15-17	38.8937	-74.6767		2009	http://www.nj.gov/dep/fgw/pdf/reefs/reef_guide.pdf	Cape May Reef	USA	840	US-NJ	734	0.003353	5.14	3.583	2.326	2.814	0.629	0.538	0.434	0.247	0.222	0.182	6.426	1.107	51.129	33.39	8.073	0.3491	30.671	1.455	23.811	13.62	3.484	20.327	service vessel	1	Waters off New Jersey	6565	344.521	Adventure Aquarium	123.059	2009
735	Dr. Tom's Reef	2001	coast guard cutter	USA	New Jersey	North Atlantic Ocean	18-20	38.8802	-74.6765		2009	http://www.nj.gov/dep/fgw/pdf/reefs/reef_guide.pdf	Cape May Reef	USA	840	US-NJ	735	0.003353	5.14	3.583	2.326	2.814	0.629	0.538	0.434	0.247	0.222	0.182	6.426	1.107	51.129	33.39	8.073	0.3491	30.671	1.455	23.811	13.62	3.484	20.327	service vessel	1	Waters off New Jersey	6565	345.473	Adventure Aquarium	124.486	2009
736	Redbird Reef I	2003	subway car	USA	New Jersey	North Atlantic Ocean	18-20	38.8927	-74.6712		2009	http://www.nj.gov/dep/fgw/pdf/reefs/reef_guide.pdf	Cape May Reef	USA	840	US-NJ	736	0.002698	4.222	3.274	2.403	1.819	0.635	0.545	0.452	0.241	0.215	0.19	6.407	1.096	51.129	33.39	8.073	0.3429	31.021	1.444	23.819	13.756	3.758	20.061	land item	1	Waters off New Jersey	6565	344.963	Adventure Aquarium	123.316	2009
737	Redbird Reef II	2003	subway car	USA	New Jersey	North Atlantic Ocean	15-17	38.8867	-74.6648		2009	http://www.nj.gov/dep/fgw/pdf/reefs/reef_guide.pdf	Cape May Reef	USA	840	US-NJ	737	0.003353	5.14	3.583	2.326	2.814	0.629	0.538	0.434	0.247	0.222	0.182	6.426	1.107	51.129	33.39	8.073	0.3491	30.671	1.455	23.811	13.62	3.484	20.327	land item	1	Waters off New Jersey	6565	345.809	Adventure Aquarium	124.124	2009
738	Redbird Reef III	2003	subway car	USA	New Jersey	North Atlantic Ocean	17-18	38.8553	-74.6918		2009	http://www.nj.gov/dep/fgw/pdf/reefs/reef_guide.pdf	Cape May Reef	USA	840	US-NJ	738	0.003353	5.14	3.583	2.326	2.814	0.629	0.538	0.434	0.247	0.222	0.182	6.426	1.107	51.129	33.39	8.073	0.3491	30.671	1.455	23.811	13.62	3.484	20.327	land item	1	Waters off New Jersey	6565	346.184	Adventure Aquarium	126.706	2009
739	Redbird Reef IV	2003	subway car	USA	New Jersey	North Atlantic Ocean	17-18	38.8503	-74.697		2009	http://www.nj.gov/dep/fgw/pdf/reefs/reef_guide.pdf	Cape May Reef	USA	840	US-NJ	739	0.003353	5.14	3.583	2.326	2.814	0.629	0.538	0.434	0.247	0.222	0.182	6.426	1.107	51.129	33.39	8.073	0.3491	30.671	1.455	23.811	13.62	3.484	20.327	land item	1	Waters off New Jersey	6565	346.191	Adventure Aquarium	127.103	2009
740	Redbird Reef V	2009	subway car	USA	New Jersey	North Atlantic Ocean	17-18	38.8442	-74.6973		2009	http://www.nj.gov/dep/fgw/pdf/reefs/reef_guide.pdf	Cape May Reef	USA	840	US-NJ	740	0.003353	5.14	3.583	2.326	2.814	0.629	0.538	0.434	0.247	0.222	0.182	6.426	1.107	51.129	33.39	8.073	0.3491	30.671	1.455	23.811	13.62	3.484	20.327	land item	1	Waters off New Jersey	6565	346.605	Adventure Aquarium	127.749	2009
741	Allan R.	2004	tug	USA	New Jersey	North Atlantic Ocean	18-20	38.8579	-74.7005		2009	http://www.nj.gov/dep/fgw/pdf/reefs/reef_guide.pdf	Cape May Reef	USA	840	US-NJ	741	0.003353	5.14	3.583	2.326	2.814	0.629	0.538	0.434	0.247	0.222	0.182	6.426	1.107	51.129	33.39	8.073	0.3491	30.671	1.455	23.811	13.62	3.484	20.327	service vessel	1	Waters off New Jersey	6565	345.422	Adventure Aquarium	126.209	2009
742	Guido's Tug	2004	tug	USA	New Jersey	North Atlantic Ocean	18-20	38.8576	-74.7003		2009	http://www.nj.gov/dep/fgw/pdf/reefs/reef_guide.pdf	Cape May Reef	USA	840	US-NJ	742	0.003353	5.14	3.583	2.326	2.814	0.629	0.538	0.434	0.247	0.222	0.182	6.426	1.107	51.129	33.39	8.073	0.3491	30.671	1.455	23.811	13.62	3.484	20.327	service vessel	1	Waters off New Jersey	6565	345.459	Adventure Aquarium	126.249	2009
743	Elizabeth	2005	ferry	USA	New Jersey	North Atlantic Ocean	20-21	38.8447	-74.718		2009	http://www.nj.gov/dep/fgw/pdf/reefs/reef_guide.pdf	Cape May Reef	USA	840	US-NJ	743	0.003353	5.14	3.583	2.326	2.814	0.629	0.538	0.434	0.247	0.222	0.182	6.426	1.107	51.129	33.39	8.073	0.3491	30.671	1.455	23.811	13.62	3.484	20.327	passenger ship	1	Waters off New Jersey	6565	345.187	Adventure Aquarium	127.181	2009
744	Miss Beth (Cape May Reef)	2008	trawler	USA	New Jersey	North Atlantic Ocean	20-21	38.8873	-74.6757		2009	http://www.nj.gov/dep/fgw/pdf/reefs/reef_guide.pdf	Cape May Reef	USA	840	US-NJ	744	0.003353	5.14	3.583	2.326	2.814	0.629	0.538	0.434	0.247	0.222	0.182	6.426	1.107	51.129	33.39	8.073	0.3491	30.671	1.455	23.811	13.62	3.484	20.327	fishing vessel	1	Waters off New Jersey	6565	345.028	Adventure Aquarium	123.757	2009
745	Stainless Steel Subway	2008	subway car	USA	New Jersey	North Atlantic Ocean	17-18	38.8941	-74.6728		2009	http://www.nj.gov/dep/fgw/pdf/reefs/reef_guide.pdf	Cape May Reef, 15 subway cars	USA	840	US-NJ	745	0.003353	5.14	3.583	2.326	2.814	0.629	0.538	0.434	0.247	0.222	0.182	6.426	1.107	51.129	33.39	8.073	0.3491	30.671	1.455	23.811	13.62	3.484	20.327	land item	1	Waters off New Jersey	6565	344.751	Adventure Aquarium	123.117	2009
746	Stainless Steel Subway	2008	subway car	USA	New Jersey	North Atlantic Ocean	17-18	38.8573	-74.707		2009	http://www.nj.gov/dep/fgw/pdf/reefs/reef_guide.pdf	Cape May Reef, 13 subway cars	USA	840	US-NJ	746	0.003353	5.14	3.583	2.326	2.814	0.629	0.538	0.434	0.247	0.222	0.182	6.426	1.107	51.129	33.39	8.073	0.3491	30.671	1.455	23.811	13.62	3.484	20.327	land item	1	Waters off New Jersey	6565	345.033	Adventure Aquarium	126.114	2009
747	Stainless Steel Subway	2008	subway car	USA	New Jersey	North Atlantic Ocean	17-18	38.8426	-74.7028		2009	http://www.nj.gov/dep/fgw/pdf/reefs/reef_guide.pdf	Cape May Reef, 23 subway cars	USA	840	US-NJ	747	0.003353	5.14	3.583	2.326	2.814	0.629	0.538	0.434	0.247	0.222	0.182	6.426	1.107	51.129	33.39	8.073	0.3491	30.671	1.455	23.811	13.62	3.484	20.327	land item	1	Waters off New Jersey	6565	346.35	Adventure Aquarium	127.777	2009
748	Stainless Steel Subway	2008	subway car	USA	New Jersey	North Atlantic Ocean	17-18	38.8441	-74.71		2009	http://www.nj.gov/dep/fgw/pdf/reefs/reef_guide.pdf	Cape May Reef, 21 subway cars	USA	840	US-NJ	748	0.003353	5.14	3.583	2.326	2.814	0.629	0.538	0.434	0.247	0.222	0.182	6.426	1.107	51.129	33.39	8.073	0.3491	30.671	1.455	23.811	13.62	3.484	20.327	land item	1	Waters off New Jersey	6565	345.764	Adventure Aquarium	127.439	2009
749	Stainless Steel Subway	2008	subway car	USA	New Jersey	North Atlantic Ocean	17-18	38.8434	-74.703		2009	http://www.nj.gov/dep/fgw/pdf/reefs/reef_guide.pdf	Cape May Reef, 23 subway cars	USA	840	US-NJ	749	0.003353	5.14	3.583	2.326	2.814	0.629	0.538	0.434	0.247	0.222	0.182	6.426	1.107	51.129	33.39	8.073	0.3491	30.671	1.455	23.811	13.62	3.484	20.327	land item	1	Waters off New Jersey	6565	346.28	Adventure Aquarium	127.684	2009
750	Stainless Steel Subway	2008	subway car	USA	New Jersey	North Atlantic Ocean	18-20	38.8441	-74.7083		2009	http://www.nj.gov/dep/fgw/pdf/reefs/reef_guide.pdf	Cape May Reef, 21 subway cars	USA	840	US-NJ	750	7.8e-05	0.145	0.069	0.028	0.117	0.567	0.485	0.424	0.038	0.026	0.017	4.747	1.028	51.959	41.839	8.266	0.1758	34.83	2.055	27.535	26.066	24.826	2.709	land item	1	Waters off New Jersey	6565	345.873	Adventure Aquarium	127.478	2009
751	Mahi MV		tug	USA	Hawaii	Pacific Ocean	29	21.4132	-158.196			http://dlnr.hawaii.gov/dar/files/2014/04/ARCoords.pdf	Wai'anae Artificial Reef	USA	840	US-HI	751	7.8e-05	0.145	0.069	0.028	0.117	0.567	0.485	0.424	0.038	0.026	0.017	4.747	1.028	51.959	41.839	8.266	0.1758	34.83	2.055	27.535	26.066	24.826	2.709	service vessel	0	0	16886	22.4358	Waikiki Aquarium	38.7516
752	Navy Barge		barge	USA	Hawaii	Pacific Ocean	29	21.4132	-158.196			http://dlnr.hawaii.gov/dar/files/2014/04/ARCoords.pdf	Wai'anae Artificial Reef	USA	840	US-HI	752																								service vessel	0	0	16886	22.4358	Waikiki Aquarium	38.7516
753	KeÕehi Barge		barge	USA	Hawaii	Pacific Ocean	20	21.2507	-157.769			http://dlnr.hawaii.gov/dar/files/2014/04/ARCoords.pdf	Maunalua Bay Artificial Reef	USA	840	US-HI	753	7e-05	0.105	0.082	0.071	0.034	0.633	0.58	0.533	0.031	0.028	0.026	4.759	1.016	57.39	45.88	8.265	0.1779	34.775	2.04	27.094	25.693	24.587	2.507	service vessel	1	Hawaiian Islands Humpback Whale	3125	5.74053	Honolulu Zoo	5.90939
754	Mud Skow Barge		barge	USA	Hawaii	Pacific Ocean	21	21.2496	-157.769			http://dlnr.hawaii.gov/dar/files/2014/04/ARCoords.pdf	Maunalua Bay Artificial Reef	USA	840	US-HI	754	7e-05	0.105	0.082	0.071	0.034	0.633	0.58	0.533	0.031	0.028	0.026	4.759	1.016	57.39	45.88	8.265	0.1779	34.775	2.04	27.094	25.693	24.587	2.507	service vessel	1	Hawaiian Islands Humpback Whale	3125	5.74191	Honolulu Zoo	5.92103
755	CB Barge		barge	USA	Hawaii	Pacific Ocean	26	21.2485	-157.768			http://dlnr.hawaii.gov/dar/files/2014/04/ARCoords.pdf	Maunalua Bay Artificial Reef	USA	840	US-HI	755	6.8e-05	0.089	0.071	0.053	0.036	0.564	0.47	0.406	0.029	0.026	0.024	4.747	1.024	52.403	42.685	8.266	0.1744	34.849	2.055	27.494	26.177	24.869	2.625	service vessel	1	Hawaiian Islands Humpback Whale	3125	5.95339	Honolulu Zoo	6.13704
756	Navy LCU		landing craft	USA	Hawaii	Pacific Ocean	27	21.2498	-157.764			http://dlnr.hawaii.gov/dar/files/2014/04/ARCoords.pdf	Maunalua Bay Artificial Reef	USA	840	US-HI	756	6.8e-05	0.089	0.071	0.053	0.036	0.564	0.47	0.406	0.029	0.026	0.024	4.747	1.024	52.403	42.685	8.266	0.1744	34.849	2.055	27.494	26.177	24.869	2.625	warship	1	Hawaiian Islands Humpback Whale	3125	6.26336	Honolulu Zoo	6.42469
757	Shallow LCU		landing craft	USA	Hawaii	Pacific Ocean	21	21.4208	-158.193			http://dlnr.hawaii.gov/dar/files/2014/04/ARCoords.pdf	Wai'anae Artificial Reef	USA	840	US-HI	757	0.012854	9.032	5.461	3.948	5.084	0.684	0.566	0.417	0.296	0.26	0.217	5.31	1.164	53.506	38.759	8.117	0.2825	31.492	1.861	30.443	23.579	15.616	14.827	warship	0	0	16886	21.8503	Waikiki Aquarium	38.8758
758	Deep LCU		landing craft	USA	Hawaii	Pacific Ocean	29	21.4197	-158.195			http://dlnr.hawaii.gov/dar/files/2014/04/ARCoords.pdf	Wai'anae Artificial Reef	USA	840	US-HI	758	0.001816	1.917	1.142	0.301	1.616	0.625	0.536	0.327	0.148	0.117	0.056	5.031	1.156	55.759	39.508	8.136	0.2447	31.845	1.777	29.634	24.22	18.007	11.627	warship	0	0	16886	22.0507	Waikiki Aquarium	38.9701
759	Vancouver	1976	liberty ship	USA	Texas	Gulf of Mexico	18	28.7934	-95.3482		1998	https://tpwd.texas.gov/publications/pwdpubs/media/pwd_rp_v3400_0491.pdf	Vancouver Liberty Ship Reef	USA	840	US-TX	759	0.003144	2.984	1.494	0.401	2.583	0.663	0.543	0.324	0.198	0.133	0.068	4.826	1.153	55.797	39.898	8.146	0.215	33.692	1.739	29.264	24.266	18.162	11.102	dry cargo vessel	0	0	37614	197.016	Aquarium & Rainforest at Moody Gardens	71.9314	1998
760	Rachel Jackson SS (bow)	1976	cargo ship	USA	Texas	Gulf of Mexico	33	27.5679	-96.8607		1998	https://tpwd.texas.gov/publications/pwdpubs/media/pwd_br_v3400_0424.pdf	Mustang Island Liberty Ship Reef	USA	840	US-TX	760	0.003144	2.984	1.494	0.401	2.583	0.663	0.543	0.324	0.198	0.133	0.068	4.826	1.153	55.797	39.898	8.146	0.215	33.692	1.739	29.264	24.266	18.162	11.102	dry cargo vessel	0	0	37614	323.975	Texas State Aquarium	59.2593	1998
761	Edward W. Scripps SS	1975	cargo ship	USA	Texas	Gulf of Mexico	30	26.4265	-97.0215		1998	https://tpwd.texas.gov/publications/pwdpubs/media/pwd_rp_v3400_0491.pdf	Port Mansfield Liberty Ship Reef	USA	840	US-TX	761	0.003437	2.871	1.507	0.421	2.45	0.655	0.534	0.352	0.199	0.135	0.07	4.801	1.153	57.083	39.806	8.148	0.2106	33.887	1.734	29.439	24.291	18.275	11.164	dry cargo vessel	0	0	37614	377.367	Gladys Porter Zoo	73.9655	1998
762	George L. Farley SS	1975	cargo ship	USA	Texas	Gulf of Mexico	30	26.4251	-97.0274		1998	https://tpwd.texas.gov/publications/pwdpubs/media/pwd_rp_v3400_0491.pdf	Port Mansfield Liberty Ship Reef	USA	840	US-TX	762	0.001816	1.917	1.142	0.301	1.616	0.625	0.536	0.327	0.148	0.117	0.056	5.031	1.156	55.759	39.508	8.136	0.2447	31.845	1.777	29.634	24.22	18.007	11.627	dry cargo vessel	0	0	37614	377.964	Gladys Porter Zoo	73.4667	1998
763	Joshua Thomas SS	1975	cargo ship	USA	Texas	Gulf of Mexico	30	26.2532	-97.013		1998	https://tpwd.texas.gov/publications/pwdpubs/media/pwd_rp_v3400_0491.pdf	Port Mansfield Liberty Ship Reef	USA	840	US-TX	763	0.001816	1.917	1.142	0.301	1.616	0.625	0.536	0.327	0.148	0.117	0.056	5.031	1.156	55.759	39.508	8.136	0.2447	31.845	1.777	29.634	24.22	18.007	11.627	dry cargo vessel	0	0	37614	385.663	Gladys Porter Zoo	61.2027	1998
764	Charles A. Dana SS	1976	cargo ship	USA	Texas	Gulf of Mexico	33	27.5671	-96.8596		1998	https://tpwd.texas.gov/publications/pwdpubs/media/pwd_rp_v3400_0491.pdf	Mustang Island Liberty Ship Reef	USA	840	US-TX	764	0.002037	2.083	1.212	0.33	1.753	0.64	0.536	0.384	0.165	0.121	0.06	5.141	1.158	54.3	39.11	8.127	0.261	33.257	1.814	30.062	23.989	17.107	12.955	dry cargo vessel	0	0	37614	323.876	Texas State Aquarium	59.4026	1998
765	Conrad Weiser SS	1976	cargo ship	USA	Texas	Gulf of Mexico	33	27.5667	-96.85		1998	https://tpwd.texas.gov/publications/pwdpubs/media/pwd_rp_v3400_0491.pdf	Mustang Island Liberty Ship Reef	USA	840	US-TX	765	0.002037	2.083	1.212	0.33	1.753	0.64	0.536	0.384	0.165	0.121	0.06	5.141	1.158	54.3	39.11	8.127	0.261	33.257	1.814	30.062	23.989	17.107	12.955	dry cargo vessel	0	0	37614	322.945	Texas State Aquarium	60.2638	1998
766	Dwight L. Moody SS	1976	cargo ship	USA	Texas	Gulf of Mexico	32	28.1163	-96.0874		1998	https://tpwd.texas.gov/publications/pwdpubs/media/pwd_rp_v3400_0491.pdf	Matagorda Island Liberty Ship Reef	USA	840	US-TX	766	0.002037	2.083	1.212	0.33	1.753	0.64	0.536	0.384	0.165	0.121	0.06	5.141	1.158	54.3	39.11	8.127	0.261	33.257	1.814	30.062	23.989	17.107	12.955	dry cargo vessel	0	0	37614	245.748	Texas State Aquarium	132.882	1998
767	George Dewey SS	1976	cargo ship	USA	Texas	Gulf of Mexico	32	28.1167	-96.0883		1998	https://tpwd.texas.gov/publications/pwdpubs/media/pwd_rp_v3400_0491.pdf	Matagorda Island Liberty Ship Reef	USA	840	US-TX	767	0.001948	1.208	0.849	0.325	0.883	0.645	0.54	0.421	0.134	0.102	0.06	5.223	1.161	54.67	39.058	8.115	0.2774	32.848	1.868	30.261	24.043	17.345	12.916	dry cargo vessel	0	0	37614	245.839	Texas State Aquarium	132.807	1998
768	Jim Bridger SS	1976	cargo ship	USA	Texas	Gulf of Mexico	32	28.1166	-96.0867		1998	https://tpwd.texas.gov/publications/pwdpubs/media/pwd_rp_v3400_0491.pdf	Matagorda Island Liberty Ship Reef	USA	840	US-TX	768	0.001948	1.208	0.849	0.325	0.883	0.645	0.54	0.421	0.134	0.102	0.06	5.223	1.161	54.67	39.058	8.115	0.2774	32.848	1.868	30.261	24.043	17.345	12.916	dry cargo vessel	0	0	37614	245.683	Texas State Aquarium	132.954	1998
769	William H. Allen SS	1976	cargo ship	USA	Texas	Gulf of Mexico	30	28.5941	-94.8123		1998	https://tpwd.texas.gov/publications/pwdpubs/media/pwd_rp_v3400_0491.pdf	Freeport Liberty Ship Reef	USA	840	US-TX	769	0.002026	3.69	2.788	1.945	1.745	0.664	0.569	0.463	0.227	0.198	0.173	6.457	1.027	49.911	33.584	8.095	0.3246	31.126	1.39	24.311	14.047	4.096	20.215	dry cargo vessel	0	0	37614	140.666	Aquarium & Rainforest at Moody Gardens	75.3386	1998
770	B. F. Shaw	1976	liberty ship	USA	Texas	Gulf of Mexico	30	28.598	-94.8116		1998	https://tpwd.texas.gov/publications/pwdpubs/media/pwd_rp_v3400_0491.pdf	Freeport Liberty Ship Reef	USA	840	US-TX	770	0.002026	3.69	2.788	1.945	1.745	0.664	0.569	0.463	0.227	0.198	0.173	6.457	1.027	49.911	33.584	8.095	0.3246	31.126	1.39	24.311	14.047	4.096	20.215	dry cargo vessel	0	0	37614	140.832	Aquarium & Rainforest at Moody Gardens	74.9214	1998
771	Site 11		subway car	USA	Delaware	North Atlantic Ocean	21-27	38.6781	-74.7263		2016	http://www.dnrec.delaware.gov/fw/Fisheries/Documents/2015-16%20DELAWARE%20REEF%20GUIDE.pdf	714 subway cars; the coordinates indicate the densest concentrations	USA	840	US-DE	771	0.002026	3.69	2.788	1.945	1.745	0.664	0.569	0.463	0.227	0.198	0.173	6.457	1.027	49.911	33.584	8.095	0.3246	31.126	1.39	24.311	14.047	4.096	20.215	land item	1	Mid-Atlantic Coastal Waters Area	6565	356.773	Adventure Aquarium	144.856	2016
772	Site 11		subway car	USA	Delaware	North Atlantic Ocean	21-27	38.6761	-74.7301		2016	http://www.dnrec.delaware.gov/fw/Fisheries/Documents/2015-16%20DELAWARE%20REEF%20GUIDE.pdf	714 subway cars; the coordinates indicate the densest concentrations	USA	840	US-DE	772	0.002026	3.69	2.788	1.945	1.745	0.664	0.569	0.463	0.227	0.198	0.173	6.457	1.027	49.911	33.584	8.095	0.3246	31.126	1.39	24.311	14.047	4.096	20.215	land item	1	Mid-Atlantic Coastal Waters Area	6565	356.678	Adventure Aquarium	144.994	2016
773	Site 11		subway car	USA	Delaware	North Atlantic Ocean	21-27	38.6756	-74.7379		2016	http://www.dnrec.delaware.gov/fw/Fisheries/Documents/2015-16%20DELAWARE%20REEF%20GUIDE.pdf	714 subway cars; the coordinates indicate the densest concentrations	USA	840	US-DE	773	0.002026	3.69	2.788	1.945	1.745	0.664	0.569	0.463	0.227	0.198	0.173	6.457	1.027	49.911	33.584	8.095	0.3246	31.126	1.39	24.311	14.047	4.096	20.215	land item	1	Mid-Atlantic Coastal Waters Area	6565	356.217	Adventure Aquarium	144.894	2016
774	Site 11		subway car	USA	Delaware	North Atlantic Ocean	21-27	38.67	-74.74		2016	http://www.dnrec.delaware.gov/fw/Fisheries/Documents/2015-16%20DELAWARE%20REEF%20GUIDE.pdf	714 subway cars; the coordinates indicate the densest concentrations	USA	840	US-DE	774	0.002026	3.69	2.788	1.945	1.745	0.664	0.569	0.463	0.227	0.198	0.173	6.457	1.027	49.911	33.584	8.095	0.3246	31.126	1.39	24.311	14.047	4.096	20.215	land item	1	Mid-Atlantic Coastal Waters Area	6565	356.495	Adventure Aquarium	145.452	2016
775	Site 11		subway car	USA	Delaware	North Atlantic Ocean	21-27	38.6703	-74.731		2016	http://www.dnrec.delaware.gov/fw/Fisheries/Documents/2015-16%20DELAWARE%20REEF%20GUIDE.pdf	714 subway cars; the coordinates indicate the densest concentrations	USA	840	US-DE	775	0.002026	3.69	2.788	1.945	1.745	0.664	0.569	0.463	0.227	0.198	0.173	6.457	1.027	49.911	33.584	8.095	0.3246	31.126	1.39	24.311	14.047	4.096	20.215	land item	1	Mid-Atlantic Coastal Waters Area	6565	357.051	Adventure Aquarium	145.602	2016
776	Site 11		subway car	USA	Delaware	North Atlantic Ocean	21-27	38.6711	-74.7245		2016	http://www.dnrec.delaware.gov/fw/Fisheries/Documents/2015-16%20DELAWARE%20REEF%20GUIDE.pdf	714 subway cars; the coordinates indicate the densest concentrations	USA	840	US-DE	776	0.009302	17.472	11.96	6.957	10.515	0.616	0.535	0.422	0.427	0.372	0.309	6.411	1.203	50.295	32.601	8.068	0.3929	26.599	1.539	24.494	13.612	2.69	21.804	land item	1	Mid-Atlantic Coastal Waters Area	6565	357.417	Adventure Aquarium	145.657	2016
777	Site 11		subway car	USA	Delaware	North Atlantic Ocean	21-27	38.6729	-74.7398		2016	http://www.dnrec.delaware.gov/fw/Fisheries/Documents/2015-16%20DELAWARE%20REEF%20GUIDE.pdf	714 subway cars; the coordinates indicate the densest concentrations	USA	840	US-DE	777	0.009302	17.472	11.96	6.957	10.515	0.616	0.535	0.422	0.427	0.372	0.309	6.411	1.203	50.295	32.601	8.068	0.3929	26.599	1.539	24.494	13.612	2.69	21.804	land item	1	Mid-Atlantic Coastal Waters Area	6565	356.293	Adventure Aquarium	145.146	2016
778	P3	1999	steel vessel	USA	Delaware	Delaware Bay, North Atlantic Ocean	13	38.941	-75.1418		2016	http://www.dnrec.delaware.gov/fw/Fisheries/Documents/2015-16%20DELAWARE%20REEF%20GUIDE.pdf		USA	840	US-DE	778	0.002026	3.69	2.788	1.945	1.745	0.664	0.569	0.463	0.227	0.198	0.173	6.457	1.027	49.911	33.584	8.095	0.3246	31.126	1.39	24.311	14.047	4.096	20.215	other	1	Waters off New Jersey	6565	310.437	Adventure Aquarium	111.37	2016
779	Dolphin	1999	steel vessel	USA	Delaware	Delaware Bay, North Atlantic Ocean	13	38.9411	-75.1423		2016	http://www.dnrec.delaware.gov/fw/Fisheries/Documents/2015-16%20DELAWARE%20REEF%20GUIDE.pdf		USA	840	US-DE	779	0.005984	8.818	5.868	4.619	4.199	0.634	0.552	0.453	0.318	0.281	0.258	6.551	1.021	49.311	33.213	8.11	0.3309	30.033	1.39	23.804	13.819	3.519	20.285	other	1	Waters off New Jersey	6565	310.397	Adventure Aquarium	111.357	2016
780	Margie Ann	2001	commercial tug	USA	Delaware	North Atlantic Ocean	27	38.672	-74.7355		2016	http://www.dnrec.delaware.gov/fw/Fisheries/Documents/2015-16%20DELAWARE%20REEF%20GUIDE.pdf		USA	840	US-DE	780	0.002026	3.69	2.788	1.945	1.745	0.664	0.569	0.463	0.227	0.198	0.173	6.457	1.027	49.911	33.584	8.095	0.3246	31.126	1.39	24.311	14.047	4.096	20.215	service vessel	1	Mid-Atlantic Coastal Waters Area	6565	356.632	Adventure Aquarium	145.323	2016
781	Yon 80	2002	navy barge	USA	Delaware	North Atlantic Ocean	19	38.6071	-74.9416		2016	http://www.dnrec.delaware.gov/fw/Fisheries/Documents/2015-16%20DELAWARE%20REEF%20GUIDE.pdf		USA	840	US-DE	781	0.002026	3.69	2.788	1.945	1.745	0.664	0.569	0.463	0.227	0.198	0.173	6.457	1.027	49.911	33.584	8.095	0.3246	31.126	1.39	24.311	14.047	4.096	20.215	warship	1	Mid-Atlantic Coastal Waters Area	6565	348.633	Adventure Aquarium	149.351	2016
782	Margaret	2007	tug	USA	Delaware	North Atlantic Ocean	26	38.6727	-74.7279		2016	http://www.dnrec.delaware.gov/fw/Fisheries/Documents/2015-16%20DELAWARE%20REEF%20GUIDE.pdf		USA	840	US-DE	782	0.002026	3.69	2.788	1.945	1.745	0.664	0.569	0.463	0.227	0.198	0.173	6.457	1.027	49.911	33.584	8.095	0.3246	31.126	1.39	24.311	14.047	4.096	20.215	service vessel	1	Mid-Atlantic Coastal Waters Area	6565	357.077	Adventure Aquarium	145.41	2016
783	William C. Snow	2008	tug	USA	Delaware	North Atlantic Ocean	26	38.6684	-74.7433		2016	http://www.dnrec.delaware.gov/fw/Fisheries/Documents/2015-16%20DELAWARE%20REEF%20GUIDE.pdf		USA	840	US-DE	783	0.002026	3.69	2.788	1.945	1.745	0.664	0.569	0.463	0.227	0.198	0.173	6.457	1.027	49.911	33.584	8.095	0.3246	31.126	1.39	24.311	14.047	4.096	20.215	service vessel	1	Mid-Atlantic Coastal Waters Area	6565	356.401	Adventure Aquarium	145.556	2016
784	Fels Points	2008	tug	USA	Delaware	North Atlantic Ocean	23	38.6702	-74.7199		2016	http://www.dnrec.delaware.gov/fw/Fisheries/Documents/2015-16%20DELAWARE%20REEF%20GUIDE.pdf		USA	840	US-DE	784	0.009652	19.372	12.7	7.605	11.767	0.615	0.538	0.432	0.468	0.384	0.318	6.461	1.16	49.378	32.52	8.08	0.3794	27.257	1.505	24.5	13.617	2.684	21.816	service vessel	1	Mid-Atlantic Coastal Waters Area	6565	357.773	Adventure Aquarium	145.844	2016
785	Cittie Point	2008	tug	USA	Delaware	North Atlantic Ocean	25	38.6771	-74.7195		2016	http://www.dnrec.delaware.gov/fw/Fisheries/Documents/2015-16%20DELAWARE%20REEF%20GUIDE.pdf		USA	840	US-DE	785	0.002026	3.69	2.788	1.945	1.745	0.664	0.569	0.463	0.227	0.198	0.173	6.457	1.027	49.911	33.584	8.095	0.3246	31.126	1.39	24.311	14.047	4.096	20.215	service vessel	1	Mid-Atlantic Coastal Waters Area	6565	357.286	Adventure Aquarium	145.112	2016
786	Golden Eagle	1996	tugboat	USA	Delaware	Delaware Bay, North Atlantic Ocean	9-22	38.868	-75.1349		2016	http://www.dnrec.delaware.gov/fw/Fisheries/Documents/2015-16%20DELAWARE%20REEF%20GUIDE.pdf		USA	840	US-DE	786	0.002026	3.69	2.788	1.945	1.745	0.664	0.569	0.463	0.227	0.198	0.173	6.457	1.027	49.911	33.584	8.095	0.3246	31.126	1.39	24.311	14.047	4.096	20.215	service vessel	1	Waters off New Jersey	6565	316.388	Adventure Aquarium	119.471	2016
787	Delilah	1999	commercial tug	USA	Delaware	North Atlantic Ocean	21-27	38.6739	-74.7231		2016	http://www.dnrec.delaware.gov/fw/Fisheries/Documents/2015-16%20DELAWARE%20REEF%20GUIDE.pdf		USA	840	US-DE	787	0.009302	17.472	11.96	6.957	10.515	0.616	0.535	0.422	0.427	0.372	0.309	6.411	1.203	50.295	32.601	8.068	0.3929	26.599	1.539	24.494	13.612	2.69	21.804	service vessel	1	Mid-Atlantic Coastal Waters Area	6565	357.295	Adventure Aquarium	145.381	2016
788	YC 1479	2000	navy barge	USA	Delaware	North Atlantic Ocean	21-27	38.6728	-74.7303		2016	http://www.dnrec.delaware.gov/fw/Fisheries/Documents/2015-16%20DELAWARE%20REEF%20GUIDE.pdf		USA	840	US-DE	788	0.001828	3.616	2.674	1.959	1.657	0.654	0.559	0.455	0.221	0.195	0.169	6.416	1.055	50.318	33.528	8.084	0.3304	31.232	1.411	24.13	14.03	4.116	20.014	warship	1	Mid-Atlantic Coastal Waters Area	6565	356.915	Adventure Aquarium	145.353	2016
789	Buchannon	2004	steel barge	USA	Delaware	Delaware Bay, North Atlantic Ocean	6-13	38.9681	-75.1637		2016	http://www.dnrec.delaware.gov/fw/Fisheries/Documents/2015-16%20DELAWARE%20REEF%20GUIDE.pdf		USA	840	US-DE	789	0.005984	8.818	5.868	4.619	4.199	0.634	0.552	0.453	0.318	0.281	0.258	6.551	1.021	49.311	33.213	8.11	0.3309	30.033	1.39	23.804	13.819	3.519	20.285	dry bulk carrier	1	Waters off New Jersey	6565	307.005	Adventure Aquarium	108.391	2016
790	Gregory Poole	2007	trawler	USA	Delaware	North Atlantic Ocean	37-40	38.7528	-74.6658		2016	http://www.dnrec.delaware.gov/fw/Fisheries/Documents/2015-16%20DELAWARE%20REEF%20GUIDE.pdf		USA	840	US-DE	790	0.005984	8.818	5.868	4.619	4.199	0.634	0.552	0.453	0.318	0.281	0.258	6.551	1.021	49.311	33.213	8.11	0.3309	30.033	1.39	23.804	13.819	3.519	20.285	fishing vessel	1	Mid-Atlantic Coastal Waters Area	6565	355.237	Adventure Aquarium	138.252	2016
791	Mr.G	2009	tug	USA	Delaware	North Atlantic Ocean	17-20	38.6108	-74.9441		2016	http://www.dnrec.delaware.gov/fw/Fisheries/Documents/2015-16%20DELAWARE%20REEF%20GUIDE.pdf		USA	840	US-DE	791	0.002026	3.69	2.788	1.945	1.745	0.664	0.569	0.463	0.227	0.198	0.173	6.457	1.027	49.911	33.584	8.095	0.3246	31.126	1.39	24.311	14.047	4.096	20.215	service vessel	1	Mid-Atlantic Coastal Waters Area	6565	348.187	Adventure Aquarium	148.914	2016
792	Rusty Pusher	2009	push boat	USA	Delaware	North Atlantic Ocean	17-20	38.6108	-74.9441		2016	http://www.dnrec.delaware.gov/fw/Fisheries/Documents/2015-16%20DELAWARE%20REEF%20GUIDE.pdf		USA	840	US-DE	792	0.002026	3.69	2.788	1.945	1.745	0.664	0.569	0.463	0.227	0.198	0.173	6.457	1.027	49.911	33.584	8.095	0.3246	31.126	1.39	24.311	14.047	4.096	20.215	service vessel	1	Mid-Atlantic Coastal Waters Area	6565	348.187	Adventure Aquarium	148.914	2016
793	Bay Tide	2009	tug	USA	Delaware	North Atlantic Ocean	21-27	38.6757	-74.7326		2016	http://www.dnrec.delaware.gov/fw/Fisheries/Documents/2015-16%20DELAWARE%20REEF%20GUIDE.pdf		USA	840	US-DE	793	0.005984	8.818	5.868	4.619	4.199	0.634	0.552	0.453	0.318	0.281	0.258	6.551	1.021	49.311	33.213	8.11	0.3309	30.033	1.39	23.804	13.819	3.519	20.285	service vessel	1	Mid-Atlantic Coastal Waters Area	6565	356.548	Adventure Aquarium	144.99	2016
794	Crazy Horse	2009	trawler	USA	Delaware	North Atlantic Ocean	21-27	38.6748	-74.7326		2016	http://www.dnrec.delaware.gov/fw/Fisheries/Documents/2015-16%20DELAWARE%20REEF%20GUIDE.pdf		USA	840	US-DE	794	0.002026	3.69	2.788	1.945	1.745	0.664	0.569	0.463	0.227	0.198	0.173	6.457	1.027	49.911	33.584	8.095	0.3246	31.126	1.39	24.311	14.047	4.096	20.215	fishing vessel	1	Mid-Atlantic Coastal Waters Area	6565	356.61	Adventure Aquarium	145.081	2016
795	YC-725a	2010	navy barge	USA	Delaware	North Atlantic Ocean	17-20	38.6101	-74.9416		2016	http://www.dnrec.delaware.gov/fw/Fisheries/Documents/2015-16%20DELAWARE%20REEF%20GUIDE.pdf		USA	840	US-DE	795	0.002026	3.69	2.788	1.945	1.745	0.664	0.569	0.463	0.227	0.198	0.173	6.457	1.027	49.911	33.584	8.095	0.3246	31.126	1.39	24.311	14.047	4.096	20.215	warship	1	Mid-Atlantic Coastal Waters Area	6565	348.397	Adventure Aquarium	149.014	2016
796	Frieda Marie	2010	shrimp trawler	USA	Delaware	North Atlantic Ocean	21-27	38.6768	-74.72		2016	http://www.dnrec.delaware.gov/fw/Fisheries/Documents/2015-16%20DELAWARE%20REEF%20GUIDE.pdf		USA	840	US-DE	796	0.005984	8.818	5.868	4.619	4.199	0.634	0.552	0.453	0.318	0.281	0.258	6.551	1.021	49.311	33.213	8.11	0.3309	30.033	1.39	23.804	13.819	3.519	20.285	fishing vessel	1	Mid-Atlantic Coastal Waters Area	6565	357.279	Adventure Aquarium	145.135	2016
797	Sandy Point	2010	push boat	USA	Delaware	North Atlantic Ocean	21-27	38.6778	-74.7328		2016	http://www.dnrec.delaware.gov/fw/Fisheries/Documents/2015-16%20DELAWARE%20REEF%20GUIDE.pdf		USA	840	US-DE	797	0.000799	3.06	1.625	1.031	2.029	0.709	0.598	0.488	0.161	0.147	0.124	6.401	0.932	50.734	33.743	8.114	0.2908	31.952	1.311	24.762	14.656	5.591	19.171	service vessel	1	Mid-Atlantic Coastal Waters Area	6565	356.377	Adventure Aquarium	144.758	2016
798	Unnamed	2010	barge	USA	Delaware	North Atlantic Ocean	17-20	38.6101	-74.9416		2016	http://www.dnrec.delaware.gov/fw/Fisheries/Documents/2015-16%20DELAWARE%20REEF%20GUIDE.pdf		USA	840	US-DE	798	0.000799	3.06	1.625	1.031	2.029	0.709	0.598	0.488	0.161	0.147	0.124	6.401	0.932	50.734	33.743	8.114	0.2908	31.952	1.311	24.762	14.656	5.591	19.171	service vessel	1	Mid-Atlantic Coastal Waters Area	6565	348.397	Adventure Aquarium	149.014	2016
799	Atlantic Mist	2010	menhaden vessel	USA	Delaware	North Atlantic Ocean	37-40	38.5177	-74.5045		2016	http://www.dnrec.delaware.gov/fw/Fisheries/Documents/2015-16%20DELAWARE%20REEF%20GUIDE.pdf		USA	840	US-DE	799	0.000799	3.06	1.625	1.031	2.029	0.709	0.598	0.488	0.161	0.147	0.124	6.401	0.932	50.734	33.743	8.114	0.2908	31.952	1.311	24.762	14.656	5.591	19.171	fishing vessel	1	Mid-Atlantic Coastal Waters Area	6565	383.045	Adventure Aquarium	167.39	2016
800	Del-Jersey-Land Inshore Site	2009	subway car	USA	Delaware	North Atlantic Ocean	37-40	38.5267	-74.51		2016	http://www.dnrec.delaware.gov/fw/Fisheries/Documents/2015-16%20DELAWARE%20REEF%20GUIDE.pdf	44 subway cars	USA	840	US-DE	800	0.000799	3.06	1.625	1.031	2.029	0.709	0.598	0.488	0.161	0.147	0.124	6.401	0.932	50.734	33.743	8.114	0.2908	31.952	1.311	24.762	14.656	5.591	19.171	land item	1	Mid-Atlantic Coastal Waters Area	6565	382.023	Adventure Aquarium	166.295	2016
801	Del-Jersey-Land Inshore Site	2009	subway car	USA	Delaware	North Atlantic Ocean	37-40	38.5267	-74.5133		2016	http://www.dnrec.delaware.gov/fw/Fisheries/Documents/2015-16%20DELAWARE%20REEF%20GUIDE.pdf	44 subway cars	USA	840	US-DE	801	0.000799	3.06	1.625	1.031	2.029	0.709	0.598	0.488	0.161	0.147	0.124	6.401	0.932	50.734	33.743	8.114	0.2908	31.952	1.311	24.762	14.656	5.591	19.171	land item	1	Mid-Atlantic Coastal Waters Area	6565	381.808	Adventure Aquarium	166.203	2016
802	Del-Jersey-Land Inshore Site	2009	subway car	USA	Delaware	North Atlantic Ocean	37-40	38.525	-74.5133		2016	http://www.dnrec.delaware.gov/fw/Fisheries/Documents/2015-16%20DELAWARE%20REEF%20GUIDE.pdf	44 subway cars	USA	840	US-DE	802	0.000799	3.06	1.625	1.031	2.029	0.709	0.598	0.488	0.161	0.147	0.124	6.401	0.932	50.734	33.743	8.114	0.2908	31.952	1.311	24.762	14.656	5.591	19.171	land item	1	Mid-Atlantic Coastal Waters Area	6565	381.933	Adventure Aquarium	166.378	2016
803	Del-Jersey-Land Inshore Site	2009	subway car	USA	Delaware	North Atlantic Ocean	37-40	38.5267	-74.5067		2016	http://www.dnrec.delaware.gov/fw/Fisheries/Documents/2015-16%20DELAWARE%20REEF%20GUIDE.pdf	44 subway cars	USA	840	US-DE	803	0.000799	3.06	1.625	1.031	2.029	0.709	0.598	0.488	0.161	0.147	0.124	6.401	0.932	50.734	33.743	8.114	0.2908	31.952	1.311	24.762	14.656	5.591	19.171	land item	1	Mid-Atlantic Coastal Waters Area	6565	382.238	Adventure Aquarium	166.388	2016
804	Del-Jersey-Land Inshore Site	2009	subway car	USA	Delaware	North Atlantic Ocean	37-40	38.528	-74.5064		2016	http://www.dnrec.delaware.gov/fw/Fisheries/Documents/2015-16%20DELAWARE%20REEF%20GUIDE.pdf	44 subway cars	USA	840	US-DE	804	0.000799	3.06	1.625	1.031	2.029	0.709	0.598	0.488	0.161	0.147	0.124	6.401	0.932	50.734	33.743	8.114	0.2908	31.952	1.311	24.762	14.656	5.591	19.171	land item	1	Mid-Atlantic Coastal Waters Area	6565	382.156	Adventure Aquarium	166.256	2016
805	Del-Jersey-Land Inshore Site	2010	subway car	USA	Delaware	North Atlantic Ocean	37-40	38.5267	-74.5033		2016	http://www.dnrec.delaware.gov/fw/Fisheries/Documents/2015-16%20DELAWARE%20REEF%20GUIDE.pdf	44 subway cars	USA	840	US-DE	805																								land item	1	Mid-Atlantic Coastal Waters Area	6565	382.454	Adventure Aquarium	166.482	2016
806	Del-Jersey-Land Inshore Site	2010	subway car	USA	Delaware	North Atlantic Ocean	37-40	38.525	-74.5083		2016	http://www.dnrec.delaware.gov/fw/Fisheries/Documents/2015-16%20DELAWARE%20REEF%20GUIDE.pdf	24 subway cars	USA	840	US-DE	806	0.000505	3.893	1.683	0.646	3.247	0.562	0.473	0.394	0.185	0.134	0.089	5.751	0.11	54.504	40.381	8.218	0.355	33.485	2.507	21.913	17.333	13.315	8.598	land item	1	Mid-Atlantic Coastal Waters Area	6565	382.256	Adventure Aquarium	166.518	2016
807	Redondo Beach B	1962	barge	USA	California	North Pacific Ocean	22	33.8383	-118.409		2001	https://nrm.dfg.ca.gov/FileHandler.ashx?DocumentID=30217&inline=true		USA	840	US-CA	807	0.000505	3.893	1.683	0.646	3.247	0.562	0.473	0.394	0.185	0.134	0.089	5.751	0.11	54.504	40.381	8.218	0.355	33.485	2.507	21.913	17.333	13.315	8.598	service vessel	0	0	29941	152.531	Aquarium of the Pacific, Long Beach	11.2653	2001
808	El Ray	1987	trawler	USA	California	North Pacific Ocean	24	32.7585	-117.273		2001	https://nrm.dfg.ca.gov/FileHandler.ashx?DocumentID=30217&inline=true		USA	840	US-CA	808																								fishing vessel	0	0	29941	12.1018	Sea World San Diego	4.22023	2001
809	Ruby E	1987	ship	USA	California	North Pacific Ocean	27	32.77	-117.273		2001	https://nrm.dfg.ca.gov/FileHandler.ashx?DocumentID=30217&inline=true		USA	840	US-CA	809	0.001206	3.369	1.655	0.999	2.37	0.581	0.491	0.382	0.193	0.151	0.117	5.065	0.744	55.356	39.806	8.061	0.2448	32.896	1.996	30.204	23.711	16.955	13.249	other	0	0	29941	10.8425	Sea World San Diego	4.19422	2001
810	Palawan USS (ARG-10)	1977	liberty ship	USA	California	North Pacific Ocean	37	33.8236	-118.415		2001	https://nrm.dfg.ca.gov/FileHandler.ashx?DocumentID=30217&inline=true		USA	840	US-CA	810	0.000923	2.696	1.359	0.719	1.977	0.609	0.51	0.412	0.173	0.135	0.097	5.05	0.746	55.026	39.865	8.063	0.2427	33.109	1.985	30.222	23.844	17.167	13.055	dry cargo vessel	0	0	29941	151.756	Aquarium of the Pacific, Long Beach	11.2538	2001
811	Tank 38	1994	tank	USA	Alabama	Gulf of Mexico	30	30.0115	-87.7318		29-Jun-16	http://www.outdooralabama.com/artificial-reefs		USA	840	US-AL	811	0.000923	2.696	1.359	0.719	1.977	0.609	0.51	0.412	0.173	0.135	0.097	5.05	0.746	55.026	39.865	8.063	0.2427	33.109	1.985	30.222	23.844	17.167	13.055	land item	0	0	35281	259.906	Hattiesburg Zoo	210.208	2016	6
812	Tank 39	1994	tank	USA	Alabama	Gulf of Mexico	31	29.9952	-87.7298		29-Jun-16	http://www.outdooralabama.com/artificial-reefs		USA	840	US-AL	812	0.000923	2.696	1.359	0.719	1.977	0.609	0.51	0.412	0.173	0.135	0.097	5.05	0.746	55.026	39.865	8.063	0.2427	33.109	1.985	30.222	23.844	17.167	13.055	land item	0	0	35281	259.074	Hattiesburg Zoo	211.608	2016	6
813	Tank 40	1994	tank	USA	Alabama	Gulf of Mexico	30	29.9775	-87.7286		29-Jun-16	http://www.outdooralabama.com/artificial-reefs		USA	840	US-AL	813	0.000923	2.696	1.359	0.719	1.977	0.609	0.51	0.412	0.173	0.135	0.097	5.05	0.746	55.026	39.865	8.063	0.2427	33.109	1.985	30.222	23.844	17.167	13.055	land item	0	0	35281	258.107	Hattiesburg Zoo	213.078	2016	6
814	Tank 41	1994	tank	USA	Alabama	Gulf of Mexico	30	29.9612	-87.7274		29-Jun-16	http://www.outdooralabama.com/artificial-reefs		USA	840	US-AL	814	0.000923	2.696	1.359	0.719	1.977	0.609	0.51	0.412	0.173	0.135	0.097	5.05	0.746	55.026	39.865	8.063	0.2427	33.109	1.985	30.222	23.844	17.167	13.055	land item	0	0	35281	257.222	Hattiesburg Zoo	214.44	2016	6
815	Tank 42	1994	tank	USA	Alabama	Gulf of Mexico	31	29.9446	-87.7256		29-Jun-16	http://www.outdooralabama.com/artificial-reefs		USA	840	US-AL	815	0.000643	2.297	1.143	0.543	1.754	0.663	0.544	0.439	0.154	0.12	0.083	5.035	0.747	55.367	39.837	8.064	0.2407	33.302	1.975	30.223	23.954	17.46	12.763	land item	0	0	35281	256.389	Hattiesburg Zoo	215.875	2016	6
816	Tank 43	1994	tank	USA	Alabama	Gulf of Mexico	32	29.9273	-87.7235		29-Jun-16	http://www.outdooralabama.com/artificial-reefs		USA	840	US-AL	816	0.000643	2.297	1.143	0.543	1.754	0.663	0.544	0.439	0.154	0.12	0.083	5.035	0.747	55.367	39.837	8.064	0.2407	33.302	1.975	30.223	23.954	17.46	12.763	land item	0	0	35281	255.549	Hattiesburg Zoo	217.383	2016	6
817	Tank 44	1994	tank	USA	Alabama	Gulf of Mexico	33	29.9106	-87.7222		29-Jun-16	http://www.outdooralabama.com/artificial-reefs		USA	840	US-AL	817	0.000643	2.297	1.143	0.543	1.754	0.663	0.544	0.439	0.154	0.12	0.083	5.035	0.747	55.367	39.837	8.064	0.2407	33.302	1.975	30.223	23.954	17.46	12.763	land item	0	0	35281	254.688	Hattiesburg Zoo	218.804	2016	6
818	Tank 45	1994	tank	USA	Alabama	Gulf of Mexico	33	29.8945	-87.7207		29-Jun-16	http://www.outdooralabama.com/artificial-reefs		USA	840	US-AL	818	0.000643	2.297	1.143	0.543	1.754	0.663	0.544	0.439	0.154	0.12	0.083	5.035	0.747	55.367	39.837	8.064	0.2407	33.302	1.975	30.223	23.954	17.46	12.763	land item	0	0	35281	253.884	Hattiesburg Zoo	220.188	2016	6
819	Tank 46	1994	tank	USA	Alabama	Gulf of Mexico	33	29.8757	-87.7191		29-Jun-16	http://www.outdooralabama.com/artificial-reefs		USA	840	US-AL	819	0.000643	2.297	1.143	0.543	1.754	0.663	0.544	0.439	0.154	0.12	0.083	5.035	0.747	55.367	39.837	8.064	0.2407	33.302	1.975	30.223	23.954	17.46	12.763	land item	0	0	35281	252.945	Hattiesburg Zoo	221.813	2016	6
820	Tank 47	1994	tank	USA	Alabama	Gulf of Mexico	34	29.8768	-87.7351		29-Jun-16	http://www.outdooralabama.com/artificial-reefs		USA	840	US-AL	820	0.000643	2.297	1.143	0.543	1.754	0.663	0.544	0.439	0.154	0.12	0.083	5.035	0.747	55.367	39.837	8.064	0.2407	33.302	1.975	30.223	23.954	17.46	12.763	land item	0	0	35281	251.686	Hattiesburg Zoo	220.669	2016	6
821	Tank 48	1994	tank	USA	Alabama	Gulf of Mexico	33	29.8927	-87.7374		29-Jun-16	http://www.outdooralabama.com/artificial-reefs		USA	840	US-AL	821	0.000923	2.696	1.359	0.719	1.977	0.609	0.51	0.412	0.173	0.135	0.097	5.05	0.746	55.026	39.865	8.063	0.2427	33.109	1.985	30.222	23.844	17.167	13.055	land item	0	0	35281	252.401	Hattiesburg Zoo	219.226	2016	6
822	Tank 49	1994	tank	USA	Alabama	Gulf of Mexico	33	29.9103	-87.7389		29-Jun-16	http://www.outdooralabama.com/artificial-reefs		USA	840	US-AL	822	0.000923	2.696	1.359	0.719	1.977	0.609	0.51	0.412	0.173	0.135	0.097	5.05	0.746	55.026	39.865	8.063	0.2427	33.109	1.985	30.222	23.844	17.167	13.055	land item	0	0	35281	253.291	Hattiesburg Zoo	217.711	2016	6
823	Tank 50	1994	tank	USA	Alabama	Gulf of Mexico	34	29.926	-87.7405		29-Jun-16	http://www.outdooralabama.com/artificial-reefs		USA	840	US-AL	823	0.000923	2.696	1.359	0.719	1.977	0.609	0.51	0.412	0.173	0.135	0.097	5.05	0.746	55.026	39.865	8.063	0.2427	33.109	1.985	30.222	23.844	17.167	13.055	land item	0	0	35281	254.078	Hattiesburg Zoo	216.35	2016	6
824	Tank 51	1994	tank	USA	Alabama	Gulf of Mexico	32	29.9435	-87.7418		29-Jun-16	http://www.outdooralabama.com/artificial-reefs		USA	840	US-AL	824	0.000923	2.696	1.359	0.719	1.977	0.609	0.51	0.412	0.173	0.135	0.097	5.05	0.746	55.026	39.865	8.063	0.2427	33.109	1.985	30.222	23.844	17.167	13.055	land item	0	0	35281	254.999	Hattiesburg Zoo	214.861	2016	6
825	Tank 52	1994	tank	USA	Alabama	Gulf of Mexico	33	29.9598	-87.7433		29-Jun-16	http://www.outdooralabama.com/artificial-reefs		USA	840	US-AL	825	0.000923	2.696	1.359	0.719	1.977	0.609	0.51	0.412	0.173	0.135	0.097	5.05	0.746	55.026	39.865	8.063	0.2427	33.109	1.985	30.222	23.844	17.167	13.055	land item	0	0	35281	255.847	Hattiesburg Zoo	213.467	2016	6
826	Tank 53	1994	tank	USA	Alabama	Gulf of Mexico	31	29.9775	-87.745		29-Jun-16	http://www.outdooralabama.com/artificial-reefs		USA	840	US-AL	826	0.001133	2.598	1.516	0.884	1.714	0.621	0.511	0.419	0.178	0.143	0.109	5.052	0.761	55.168	39.636	8.063	0.2459	33.049	1.993	30.279	23.808	17.043	13.236	land item	0	0	35281	256.775	Hattiesburg Zoo	211.96	2016	6
827	Tank 54	1994	tank	USA	Alabama	Gulf of Mexico	29	29.9942	-87.7467		29-Jun-16	http://www.outdooralabama.com/artificial-reefs		USA	840	US-AL	827	0.001133	2.598	1.516	0.884	1.714	0.621	0.511	0.419	0.178	0.143	0.109	5.052	0.761	55.168	39.636	8.063	0.2459	33.049	1.993	30.279	23.808	17.043	13.236	land item	0	0	35281	257.653	Hattiesburg Zoo	210.539	2016	6
828	Tank 55	1994	tank	USA	Alabama	Gulf of Mexico	30	29.994	-87.7622		29-Jun-16	http://www.outdooralabama.com/artificial-reefs		USA	840	US-AL	828	0.001133	2.598	1.516	0.884	1.714	0.621	0.511	0.419	0.178	0.143	0.109	5.052	0.761	55.168	39.636	8.063	0.2459	33.049	1.993	30.279	23.808	17.043	13.236	land item	0	0	35281	256.393	Hattiesburg Zoo	209.489	2016	6
829	Tank 56	1994	tank	USA	Alabama	Gulf of Mexico	30	29.974	-87.7739		29-Jun-16	http://www.outdooralabama.com/artificial-reefs		USA	840	US-AL	829	0.001133	2.598	1.516	0.884	1.714	0.621	0.511	0.419	0.178	0.143	0.109	5.052	0.761	55.168	39.636	8.063	0.2459	33.049	1.993	30.279	23.808	17.043	13.236	land item	0	0	35281	254.233	Hattiesburg Zoo	210.279	2016	6
830	Tank 57	1994	tank	USA	Alabama	Gulf of Mexico	32	29.9639	-87.7767		29-Jun-16	http://www.outdooralabama.com/artificial-reefs		USA	840	US-AL	830	0.001133	2.598	1.516	0.884	1.714	0.621	0.511	0.419	0.178	0.143	0.109	5.052	0.761	55.168	39.636	8.063	0.2459	33.049	1.993	30.279	23.808	17.043	13.236	land item	0	0	35281	253.394	Hattiesburg Zoo	210.899	2016	6
831	Tank 58	1994	tank	USA	Alabama	Gulf of Mexico	34	29.9469	-87.7751		29-Jun-16	http://www.outdooralabama.com/artificial-reefs		USA	840	US-AL	831	0.000801	2.118	1.216	0.614	1.504	0.664	0.548	0.445	0.157	0.126	0.091	5.037	0.762	55.467	39.834	8.065	0.2438	33.244	1.982	30.223	23.926	17.297	12.926	land item	0	0	35281	252.494	Hattiesburg Zoo	212.366	2016	6
832	Tank 59	1994	tank	USA	Alabama	Gulf of Mexico	34	29.9291	-87.7737		29-Jun-16	http://www.outdooralabama.com/artificial-reefs		USA	840	US-AL	832	0.000801	2.118	1.216	0.614	1.504	0.664	0.548	0.445	0.157	0.126	0.091	5.037	0.762	55.467	39.834	8.065	0.2438	33.244	1.982	30.223	23.926	17.297	12.926	land item	0	0	35281	251.541	Hattiesburg Zoo	213.894	2016	6
833	Tank 60	1994	tank	USA	Alabama	Gulf of Mexico	31	29.9119	-87.7722		29-Jun-16	http://www.outdooralabama.com/artificial-reefs		USA	840	US-AL	833	0.000801	2.118	1.216	0.614	1.504	0.664	0.548	0.445	0.157	0.126	0.091	5.037	0.762	55.467	39.834	8.065	0.2438	33.244	1.982	30.223	23.926	17.297	12.926	land item	0	0	35281	250.65	Hattiesburg Zoo	215.378	2016	6
834	Tank 61	1994	tank	USA	Alabama	Gulf of Mexico	33	29.8957	-87.7708		29-Jun-16	http://www.outdooralabama.com/artificial-reefs		USA	840	US-AL	834	0.000801	2.118	1.216	0.614	1.504	0.664	0.548	0.445	0.157	0.126	0.091	5.037	0.762	55.467	39.834	8.065	0.2438	33.244	1.982	30.223	23.926	17.297	12.926	land item	0	0	35281	249.823	Hattiesburg Zoo	216.79	2016	6
835	Tank 62	1994	tank	USA	Alabama	Gulf of Mexico	34	29.8785	-87.7695		29-Jun-16	http://www.outdooralabama.com/artificial-reefs		USA	840	US-AL	835	0.000538	1.947	0.994	0.448	1.499	0.672	0.552	0.453	0.138	0.11	0.076	5.02	0.748	55.276	39.84	8.066	0.2386	33.478	1.964	30.161	24.074	17.524	12.637	land item	0	0	35281	248.932	Hattiesburg Zoo	218.281	2016	6
836	Tank 63	1994	tank	USA	Alabama	Gulf of Mexico	32	29.8629	-87.7681		29-Jun-16	http://www.outdooralabama.com/artificial-reefs		USA	840	US-AL	836	0.000643	2.297	1.143	0.543	1.754	0.663	0.544	0.439	0.154	0.12	0.083	5.035	0.747	55.367	39.837	8.064	0.2407	33.302	1.975	30.223	23.954	17.46	12.763	land item	0	0	35281	248.161	Hattiesburg Zoo	219.654	2016	6
837	Tank 64	1994	tank	USA	Alabama	Gulf of Mexico	36	29.8303	-87.7423		29-Jun-16	http://www.outdooralabama.com/artificial-reefs		USA	840	US-AL	837	0.000643	2.297	1.143	0.543	1.754	0.663	0.544	0.439	0.154	0.12	0.083	5.035	0.747	55.367	39.837	8.064	0.2407	33.302	1.975	30.223	23.954	17.46	12.763	land item	0	0	35281	248.479	Hattiesburg Zoo	224.002	2016	6
838	Tank 65	1994	tank	USA	Alabama	Gulf of Mexico	33	29.8406	-87.7468		29-Jun-16	http://www.outdooralabama.com/artificial-reefs		USA	840	US-AL	838	0.000801	2.118	1.216	0.614	1.504	0.664	0.548	0.445	0.157	0.126	0.091	5.037	0.762	55.467	39.834	8.065	0.2438	33.244	1.982	30.223	23.926	17.297	12.926	land item	0	0	35281	248.674	Hattiesburg Zoo	222.863	2016	6
839	Tank 66	1994	tank	USA	Alabama	Gulf of Mexico	32	29.8562	-87.7497		29-Jun-16	http://www.outdooralabama.com/artificial-reefs		USA	840	US-AL	839	0.000801	2.118	1.216	0.614	1.504	0.664	0.548	0.445	0.157	0.126	0.091	5.037	0.762	55.467	39.834	8.065	0.2438	33.244	1.982	30.223	23.926	17.297	12.926	land item	0	0	35281	249.305	Hattiesburg Zoo	221.39	2016	6
840	Tank 67	1994	tank	USA	Alabama	Gulf of Mexico	34	29.8725	-87.7517		29-Jun-16	http://www.outdooralabama.com/artificial-reefs		USA	840	US-AL	840	0.000801	2.118	1.216	0.614	1.504	0.664	0.548	0.445	0.157	0.126	0.091	5.037	0.762	55.467	39.834	8.065	0.2438	33.244	1.982	30.223	23.926	17.297	12.926	land item	0	0	35281	250.059	Hattiesburg Zoo	219.936	2016	6
841	Tank 68	1994	tank	USA	Alabama	Gulf of Mexico	33	29.8891	-87.7537		29-Jun-16	http://www.outdooralabama.com/artificial-reefs		USA	840	US-AL	841	0.001133	2.598	1.516	0.884	1.714	0.621	0.511	0.419	0.178	0.143	0.109	5.052	0.761	55.168	39.636	8.063	0.2459	33.049	1.993	30.279	23.808	17.043	13.236	land item	0	0	35281	250.846	Hattiesburg Zoo	218.455	2016	6
842	Tank 69	1994	tank	USA	Alabama	Gulf of Mexico	32	29.9058	-87.7555		29-Jun-16	http://www.outdooralabama.com/artificial-reefs		USA	840	US-AL	842	0.001133	2.598	1.516	0.884	1.714	0.621	0.511	0.419	0.178	0.143	0.109	5.052	0.761	55.168	39.636	8.063	0.2459	33.049	1.993	30.279	23.808	17.043	13.236	land item	0	0	35281	251.666	Hattiesburg Zoo	216.974	2016	6
843	Tank 70 A	1994	tank	USA	Alabama	Gulf of Mexico	31	29.923	-87.7565		29-Jun-16	http://www.outdooralabama.com/artificial-reefs		USA	840	US-AL	843	0.001133	2.598	1.516	0.884	1.714	0.621	0.511	0.419	0.178	0.143	0.109	5.052	0.761	55.168	39.636	8.063	0.2459	33.049	1.993	30.279	23.808	17.043	13.236	land item	0	0	35281	252.594	Hattiesburg Zoo	215.524	2016	6
844	Tank 70 B	1994	tank	USA	Alabama	Gulf of Mexico	34	29.9397	-87.758		29-Jun-16	http://www.outdooralabama.com/artificial-reefs		USA	840	US-AL	844	0.001133	2.598	1.516	0.884	1.714	0.621	0.511	0.419	0.178	0.143	0.109	5.052	0.761	55.168	39.636	8.063	0.2459	33.049	1.993	30.279	23.808	17.043	13.236	land item	0	0	35281	253.453	Hattiesburg Zoo	214.089	2016	6
845	Tank 71	1994	tank	USA	Alabama	Gulf of Mexico	34	29.9368	-87.7568		29-Jun-16	http://www.outdooralabama.com/artificial-reefs		USA	840	US-AL	845	0.001133	2.598	1.516	0.884	1.714	0.621	0.511	0.419	0.178	0.143	0.109	5.052	0.761	55.168	39.636	8.063	0.2459	33.049	1.993	30.279	23.808	17.043	13.236	land item	0	0	35281	253.382	Hattiesburg Zoo	214.397	2016	6
846	Tank 72	1994	tank	USA	Alabama	Gulf of Mexico	34	29.9445	-87.7585		29-Jun-16	http://www.outdooralabama.com/artificial-reefs		USA	840	US-AL	846	0.001133	2.598	1.516	0.884	1.714	0.621	0.511	0.419	0.178	0.143	0.109	5.052	0.761	55.168	39.636	8.063	0.2459	33.049	1.993	30.279	23.808	17.043	13.236	land item	0	0	35281	253.695	Hattiesburg Zoo	213.666	2016	6
847	Tank 73	1994	tank	USA	Alabama	Gulf of Mexico	33	29.9563	-87.7596		29-Jun-16	http://www.outdooralabama.com/artificial-reefs		USA	840	US-AL	847	0.001133	2.598	1.516	0.884	1.714	0.621	0.511	0.419	0.178	0.143	0.109	5.052	0.761	55.168	39.636	8.063	0.2459	33.049	1.993	30.279	23.808	17.043	13.236	land item	0	0	35281	254.313	Hattiesburg Zoo	212.653	2016	6
848	Tank 74 B	1994	tank	USA	Alabama	Gulf of Mexico	28	29.9781	-87.7766		29-Jun-16	http://www.outdooralabama.com/artificial-reefs		USA	840	US-AL	848	0.000923	2.696	1.359	0.719	1.977	0.609	0.51	0.412	0.173	0.135	0.097	5.05	0.746	55.026	39.865	8.063	0.2427	33.109	1.985	30.222	23.844	17.167	13.055	land item	0	0	35281	254.264	Hattiesburg Zoo	209.77	2016	6
849	Tank 74A	1994	tank	USA	Alabama	Gulf of Mexico	28	29.9786	-87.7766		29-Jun-16	http://www.outdooralabama.com/artificial-reefs		USA	840	US-AL	849	0.000923	2.696	1.359	0.719	1.977	0.609	0.51	0.412	0.173	0.135	0.097	5.05	0.746	55.026	39.865	8.063	0.2427	33.109	1.985	30.222	23.844	17.167	13.055	land item	0	0	35281	254.295	Hattiesburg Zoo	209.733	2016	6
850	Tank 75	1994	tank	USA	Alabama	Gulf of Mexico	29	29.9956	-87.7132		29-Jun-16	http://www.outdooralabama.com/artificial-reefs		USA	840	US-AL	850	0.000923	2.696	1.359	0.719	1.977	0.609	0.51	0.412	0.173	0.135	0.097	5.05	0.746	55.026	39.865	8.063	0.2427	33.109	1.985	30.222	23.844	17.167	13.055	land item	0	0	35281	260.444	Hattiesburg Zoo	212.731	2016	6
851	Tank 76 A	1994	tank	USA	Alabama	Gulf of Mexico	31	29.9305	-87.6893		29-Jun-16	http://www.outdooralabama.com/artificial-reefs		USA	840	US-AL	851	0.000697	2.716	1.208	0.582	2.134	0.602	0.506	0.402	0.163	0.126	0.087	5.048	0.73	55.026	39.865	8.063	0.2396	33.174	1.978	30.176	23.883	17.375	12.801	land item	0	0	35281	258.549	Hattiesburg Zoo	219.449	2016	6
852	Tank 76 B	1994	tank	USA	Alabama	Gulf of Mexico	31	29.9303	-87.6896		29-Jun-16	http://www.outdooralabama.com/artificial-reefs		USA	840	US-AL	852	0.000697	2.716	1.208	0.582	2.134	0.602	0.506	0.402	0.163	0.126	0.087	5.048	0.73	55.026	39.865	8.063	0.2396	33.174	1.978	30.176	23.883	17.375	12.801	land item	0	0	35281	258.512	Hattiesburg Zoo	219.44	2016	6
853	Tank 77 A	1994	tank	USA	Alabama	Gulf of Mexico	30	29.9329	-87.6647		29-Jun-16	http://www.outdooralabama.com/artificial-reefs		USA	840	US-AL	853	0.000697	2.716	1.208	0.582	2.134	0.602	0.506	0.402	0.163	0.126	0.087	5.048	0.73	55.026	39.865	8.063	0.2396	33.174	1.978	30.176	23.883	17.375	12.801	land item	0	0	35281	260.708	Hattiesburg Zoo	220.937	2016	6
854	Tank 77 B	1994	tank	USA	Alabama	Gulf of Mexico	30	29.9319	-87.6646		29-Jun-16	http://www.outdooralabama.com/artificial-reefs		USA	840	US-AL	854	0.000697	2.716	1.208	0.582	2.134	0.602	0.506	0.402	0.163	0.126	0.087	5.048	0.73	55.026	39.865	8.063	0.2396	33.174	1.978	30.176	23.883	17.375	12.801	land item	0	0	35281	260.663	Hattiesburg Zoo	221.02	2016	6
855	Tank 77 C	1994	tank	USA	Alabama	Gulf of Mexico	30	29.9319	-87.6646		29-Jun-16	http://www.outdooralabama.com/artificial-reefs		USA	840	US-AL	855	0.000697	2.716	1.208	0.582	2.134	0.602	0.506	0.402	0.163	0.126	0.087	5.048	0.73	55.026	39.865	8.063	0.2396	33.174	1.978	30.176	23.883	17.375	12.801	land item	0	0	35281	260.663	Hattiesburg Zoo	221.02	2016	6
856	Tank 78 A	1994	tank	USA	Alabama	Gulf of Mexico	31	29.9337	-87.6238		29-Jun-16	http://www.outdooralabama.com/artificial-reefs		USA	840	US-AL	856	0.000697	2.716	1.208	0.582	2.134	0.602	0.506	0.402	0.163	0.126	0.087	5.048	0.73	55.026	39.865	8.063	0.2396	33.174	1.978	30.176	23.883	17.375	12.801	land item	0	0	35281	264.153	Hattiesburg Zoo	223.7	2016	6
857	Tank 78 B	1994	tank	USA	Alabama	Gulf of Mexico	31	29.9338	-87.6232		29-Jun-16	http://www.outdooralabama.com/artificial-reefs		USA	840	US-AL	857	0.000543	2.093	1.075	0.49	1.603	0.613	0.511	0.402	0.161	0.119	0.078	5.046	0.715	55.805	39.928	8.062	0.2365	33.245	1.97	30.156	23.956	17.534	12.622	land item	0	0	35281	264.205	Hattiesburg Zoo	223.734	2016	6
858	Tank 78 C	1994	tank	USA	Alabama	Gulf of Mexico	31	29.9338	-87.6223		29-Jun-16	http://www.outdooralabama.com/artificial-reefs		USA	840	US-AL	858	0.00057	2.476	1.115	0.487	1.989	0.667	0.544	0.435	0.153	0.117	0.078	5.033	0.732	55.373	39.808	8.064	0.2376	33.364	1.967	30.194	23.982	17.555	12.639	land item	0	0	35281	264.275	Hattiesburg Zoo	223.792	2016	6
859	Tank 79	1994	tank	USA	Alabama	Gulf of Mexico	32	29.9348	-87.5818		29-Jun-16	http://www.outdooralabama.com/artificial-reefs		USA	840	US-AL	859	0.00057	2.476	1.115	0.487	1.989	0.667	0.544	0.435	0.153	0.117	0.078	5.033	0.732	55.373	39.808	8.064	0.2376	33.364	1.967	30.194	23.982	17.555	12.639	land item	0	0	35281	267.696	Hattiesburg Zoo	226.552	2016	6
860	Tank 80	1994	tank	USA	Alabama	Gulf of Mexico	34	29.8666	-87.6171		29-Jun-16	http://www.outdooralabama.com/artificial-reefs		USA	840	US-AL	860	0.00057	2.476	1.115	0.487	1.989	0.667	0.544	0.435	0.153	0.117	0.078	5.033	0.732	55.373	39.808	8.064	0.2376	33.364	1.967	30.194	23.982	17.555	12.639	land item	0	0	35281	260.986	Hattiesburg Zoo	229.385	2016	6
861	Tank 81 A	1994	tank	USA	Alabama	Gulf of Mexico	35	29.8524	-87.6158		29-Jun-16	http://www.outdooralabama.com/artificial-reefs		USA	840	US-AL	861	0.00057	2.476	1.115	0.487	1.989	0.667	0.544	0.435	0.153	0.117	0.078	5.033	0.732	55.373	39.808	8.064	0.2376	33.364	1.967	30.194	23.982	17.555	12.639	land item	0	0	35281	260.339	Hattiesburg Zoo	230.595	2016	6
862	Tank 81 B	1994	tank	USA	Alabama	Gulf of Mexico	35	29.8523	-87.6162		29-Jun-16	http://www.outdooralabama.com/artificial-reefs		USA	840	US-AL	862	0.000491	2.33	1.05	0.442	1.888	0.663	0.546	0.43	0.155	0.112	0.073	5.031	0.717	55.532	39.768	8.064	0.2346	33.428	1.96	30.174	24.042	17.71	12.464	land item	0	0	35281	260.294	Hattiesburg Zoo	230.58	2016	6
863	Tank 81 C	1994	tank	USA	Alabama	Gulf of Mexico	35	29.8521	-87.6156		29-Jun-16	http://www.outdooralabama.com/artificial-reefs		USA	840	US-AL	863	0.000491	2.33	1.05	0.442	1.888	0.663	0.546	0.43	0.155	0.112	0.073	5.031	0.717	55.532	39.768	8.064	0.2346	33.428	1.96	30.174	24.042	17.71	12.464	land item	0	0	35281	260.332	Hattiesburg Zoo	230.631	2016	6
864	Tank 82 A	1994	tank	USA	Alabama	Gulf of Mexico	35	29.8538	-87.5723		29-Jun-16	http://www.outdooralabama.com/artificial-reefs		USA	840	US-AL	864	0.001206	3.369	1.655	0.999	2.37	0.581	0.491	0.382	0.193	0.151	0.117	5.065	0.744	55.356	39.806	8.061	0.2448	32.896	1.996	30.204	23.711	16.955	13.249	land item	0	0	35281	264.094	Hattiesburg Zoo	233.445	2016	6
865	Tank 82 B	1994	tank	USA	Alabama	Gulf of Mexico	35	29.8551	-87.5724		29-Jun-16	http://www.outdooralabama.com/artificial-reefs		USA	840	US-AL	865	0.001206	3.369	1.655	0.999	2.37	0.581	0.491	0.382	0.193	0.151	0.117	5.065	0.744	55.356	39.806	8.061	0.2448	32.896	1.996	30.204	23.711	16.955	13.249	land item	0	0	35281	264.152	Hattiesburg Zoo	233.342	2016	6
866	Tank 83	1994	tank	USA	Alabama	Gulf of Mexico	30	30.0117	-87.7133		29-Jun-16	http://www.outdooralabama.com/artificial-reefs		USA	840	US-AL	866	0.001206	3.369	1.655	0.999	2.37	0.581	0.491	0.382	0.193	0.151	0.117	5.065	0.744	55.356	39.806	8.061	0.2448	32.896	1.996	30.204	23.711	16.955	13.249	land item	0	0	35281	261.414	Hattiesburg Zoo	211.48	2016	6
867	Tank 85 A	1994	tank	USA	Alabama	Gulf of Mexico	28	30.0141	-87.6697		29-Jun-16	http://www.outdooralabama.com/artificial-reefs		USA	840	US-AL	867	0.000978	3.494	1.503	0.819	2.675	0.58	0.488	0.382	0.187	0.142	0.106	5.063	0.729	55.02	39.849	8.061	0.2416	32.968	1.989	30.196	23.751	17.054	13.142	land item	0	0	35281	265.073	Hattiesburg Zoo	214.347	2016	6
868	Tank 85 B	1994	tank	USA	Alabama	Gulf of Mexico	27	30.0137	-87.6706		29-Jun-16	http://www.outdooralabama.com/artificial-reefs		USA	840	US-AL	868	0.000978	3.494	1.503	0.819	2.675	0.58	0.488	0.382	0.187	0.142	0.106	5.063	0.729	55.02	39.849	8.061	0.2416	32.968	1.989	30.196	23.751	17.054	13.142	land item	0	0	35281	264.981	Hattiesburg Zoo	214.32	2016	6
869	Tank 86 A	1994	tank	USA	Alabama	Gulf of Mexico	30	30.0161	-87.6305		29-Jun-16	http://www.outdooralabama.com/artificial-reefs		USA	840	US-AL	869	0.000978	3.494	1.503	0.819	2.675	0.58	0.488	0.382	0.187	0.142	0.106	5.063	0.729	55.02	39.849	8.061	0.2416	32.968	1.989	30.196	23.751	17.054	13.142	land item	0	0	35281	268.38	Hattiesburg Zoo	216.978	2016	6
870	Tank 86 B	1994	tank	USA	Alabama	Gulf of Mexico	29	30.0158	-87.6298		29-Jun-16	http://www.outdooralabama.com/artificial-reefs		USA	840	US-AL	870	0.000978	3.494	1.503	0.819	2.675	0.58	0.488	0.382	0.187	0.142	0.106	5.063	0.729	55.02	39.849	8.061	0.2416	32.968	1.989	30.196	23.751	17.054	13.142	land item	0	0	35281	268.426	Hattiesburg Zoo	217.05	2016	6
871	Tank 87	1994	tank	USA	Alabama	Gulf of Mexico	30	30.001	-87.588		29-Jun-16	http://www.outdooralabama.com/artificial-reefs		USA	840	US-AL	871	0.000978	3.494	1.503	0.819	2.675	0.58	0.488	0.382	0.187	0.142	0.106	5.063	0.729	55.02	39.849	8.061	0.2416	32.968	1.989	30.196	23.751	17.054	13.142	land item	0	0	35281	270.971	Hattiesburg Zoo	221.136	2016	6
872	Tank 88 A	1994	tank	USA	Alabama	Gulf of Mexico	30	30.0166	-87.5877		29-Jun-16	http://www.outdooralabama.com/artificial-reefs		USA	840	US-AL	872	0.000778	3.688	1.406	0.69	2.998	0.591	0.493	0.386	0.18	0.135	0.095	5.061	0.714	55.125	39.841	8.061	0.2385	33.047	1.981	30.17	23.786	17.214	12.956	land item	0	0	35281	271.908	Hattiesburg Zoo	220.006	2016	6
873	Tank 88 B	1994	tank	USA	Alabama	Gulf of Mexico	30	30.0164	-87.5881		29-Jun-16	http://www.outdooralabama.com/artificial-reefs		USA	840	US-AL	873	0.000778	3.688	1.406	0.69	2.998	0.591	0.493	0.386	0.18	0.135	0.095	5.061	0.714	55.125	39.841	8.061	0.2385	33.047	1.981	30.17	23.786	17.214	12.956	land item	0	0	35281	271.862	Hattiesburg Zoo	219.992	2016	6
874	Tank 89 A	1994	tank	USA	Alabama	Gulf of Mexico	29	30.0327	-87.5662		29-Jun-16	http://www.outdooralabama.com/artificial-reefs		USA	840	US-AL	874	0.000778	3.688	1.406	0.69	2.998	0.591	0.493	0.386	0.18	0.135	0.095	5.061	0.714	55.125	39.841	8.061	0.2385	33.047	1.981	30.17	23.786	17.214	12.956	land item	0	0	35281	274.605	Hattiesburg Zoo	220.38	2016	6
875	Tank 89 B	1994	tank	USA	Alabama	Gulf of Mexico	28	30.0329	-87.5658		29-Jun-16	http://www.outdooralabama.com/artificial-reefs		USA	840	US-AL	875	0.000778	3.688	1.406	0.69	2.998	0.591	0.493	0.386	0.18	0.135	0.095	5.061	0.714	55.125	39.841	8.061	0.2385	33.047	1.981	30.17	23.786	17.214	12.956	land item	0	0	35281	274.653	Hattiesburg Zoo	220.394	2016	6
876	Tank 89 C	1994	tank	USA	Alabama	Gulf of Mexico	28	30.0332	-87.5657		29-Jun-16	http://www.outdooralabama.com/artificial-reefs		USA	840	US-AL	876	0.000778	3.688	1.406	0.69	2.998	0.591	0.493	0.386	0.18	0.135	0.095	5.061	0.714	55.125	39.841	8.061	0.2385	33.047	1.981	30.17	23.786	17.214	12.956	land item	0	0	35281	274.673	Hattiesburg Zoo	220.384	2016	6
877	Tank 90 A	1994	tank	USA	Alabama	Gulf of Mexico	26	30.0654	-87.5697		29-Jun-16	http://www.outdooralabama.com/artificial-reefs		USA	840	US-AL	877	0.000778	3.688	1.406	0.69	2.998	0.591	0.493	0.386	0.18	0.135	0.095	5.061	0.714	55.125	39.841	8.061	0.2385	33.047	1.981	30.17	23.786	17.214	12.956	land item	0	0	35281	276.263	Hattiesburg Zoo	217.763	2016	6
878	Tank 90 B	1994	tank	USA	Alabama	Gulf of Mexico	26	30.0648	-87.5698		29-Jun-16	http://www.outdooralabama.com/artificial-reefs		USA	840	US-AL	878	0.000697	2.716	1.208	0.582	2.134	0.602	0.506	0.402	0.163	0.126	0.087	5.048	0.73	55.026	39.865	8.063	0.2396	33.174	1.978	30.176	23.883	17.375	12.801	land item	0	0	35281	276.221	Hattiesburg Zoo	217.8	2016	6
879	Tank 90 C	1994	tank	USA	Alabama	Gulf of Mexico	26	30.0643	-87.5704		29-Jun-16	http://www.outdooralabama.com/artificial-reefs		USA	840	US-AL	879	0.000923	2.696	1.359	0.719	1.977	0.609	0.51	0.412	0.173	0.135	0.097	5.05	0.746	55.026	39.865	8.063	0.2427	33.109	1.985	30.222	23.844	17.167	13.055	land item	0	0	35281	276.145	Hattiesburg Zoo	217.797	2016	6
880	Tank 91	1994	tank	USA	Alabama	Gulf of Mexico	28	29.9992	-87.628		29-Jun-16	http://www.outdooralabama.com/artificial-reefs		USA	840	US-AL	880	0.000923	2.696	1.359	0.719	1.977	0.609	0.51	0.412	0.173	0.135	0.097	5.05	0.746	55.026	39.865	8.063	0.2427	33.109	1.985	30.222	23.844	17.167	13.055	land item	0	0	35281	267.584	Hattiesburg Zoo	218.418	2016	6
881	Tank 93 A	1994	tank	USA	Alabama	Gulf of Mexico	30	29.9986	-87.6993		29-Jun-16	http://www.outdooralabama.com/artificial-reefs		USA	840	US-AL	881	0.000923	2.696	1.359	0.719	1.977	0.609	0.51	0.412	0.173	0.135	0.097	5.05	0.746	55.026	39.865	8.063	0.2427	33.109	1.985	30.222	23.844	17.167	13.055	land item	0	0	35281	261.74	Hattiesburg Zoo	213.461	2016	6
882	Tank 93 B	1994	tank	USA	Alabama	Gulf of Mexico	30	29.9988	-87.6994		29-Jun-16	http://www.outdooralabama.com/artificial-reefs		USA	840	US-AL	882	0.001844	2.771	1.885	0.984	1.787	0.64	0.523	0.404	0.185	0.157	0.117	5.055	0.821	55.355	39.639	8.064	0.2589	32.814	2.018	30.329	23.828	16.832	13.497	land item	0	0	35281	261.751	Hattiesburg Zoo	213.438	2016	6
883	Tank 93 C	1994	tank	USA	Alabama	Gulf of Mexico	30	29.9992	-87.6997		29-Jun-16	http://www.outdooralabama.com/artificial-reefs		USA	840	US-AL	883	0.004145	4.089	2.899	1.562	2.527	0.607	0.483	0.355	0.233	0.195	0.148	5.07	0.821	54.81	39.501	8.063	0.2612	32.627	2.029	30.331	23.579	16.281	14.05	land item	0	0	35281	261.752	Hattiesburg Zoo	213.391	2016	6
884	Nail Ship	1960	barge	USA	Alabama	Gulf of Mexico	31	29.9596	-88.1615		29-Jun-16	http://www.outdooralabama.com/artificial-reefs		USA	840	US-AL	884	0.004145	4.089	2.899	1.562	2.527	0.607	0.483	0.355	0.233	0.195	0.148	5.07	0.821	54.81	39.501	8.063	0.2612	32.627	2.029	30.331	23.579	16.281	14.05	service vessel	0	0	35281	222.955	Audubon Aquarium of the Americas	183.781	2016	6
885	Drydock	1972	drydock	USA	Alabama	Gulf of Mexico	24	30.0224	-88.1194		29-Jun-16	http://www.outdooralabama.com/artificial-reefs		USA	840	US-AL	885	0.001615	3.471	1.915	1.222	2.249	0.586	0.494	0.385	0.202	0.162	0.132	5.066	0.76	55.356	39.806	8.062	0.248	32.833	2.003	30.306	23.692	16.832	13.474	other	0	0	35281	230.496	Hattiesburg Zoo	184.258	2016	6
886	Tulsa	1972	tug	USA	Alabama	Gulf of Mexico	24	30.0178	-88.1077		29-Jun-16	http://www.outdooralabama.com/artificial-reefs		USA	840	US-AL	886	0.002578	4.57	2.644	1.741	2.829	0.586	0.485	0.372	0.232	0.193	0.161	5.081	0.759	55.537	39.752	8.06	0.2501	32.596	2.014	30.113	23.479	16.426	13.687	service vessel	0	0	35281	231.046	Hattiesburg Zoo	185.36	2016	6
887	Liscomb	1972	tug	USA	Alabama	Gulf of Mexico	19	30.0813	-87.803		29-Jun-16	http://www.outdooralabama.com/artificial-reefs		USA	840	US-AL	887	0.002184	3.545	2.288	1.393	2.152	0.589	0.49	0.387	0.209	0.176	0.142	5.067	0.775	55.434	39.76	8.062	0.2513	32.78	2.01	30.249	23.636	16.682	13.567	service vessel	0	0	35281	258.677	Hattiesburg Zoo	199.895	2016	6
888	Buffalo	1973	barge	USA	Alabama	Gulf of Mexico	19	30.0841	-87.8323		29-Jun-16	http://www.outdooralabama.com/artificial-reefs		USA	840	US-AL	888	0.000923	2.696	1.359	0.719	1.977	0.609	0.51	0.412	0.173	0.135	0.097	5.05	0.746	55.026	39.865	8.063	0.2427	33.109	1.985	30.222	23.844	17.167	13.055	service vessel	0	0	35281	256.577	Hattiesburg Zoo	197.655	2016	6
889	Buffalo 2	1973	barge	USA	Alabama	Gulf of Mexico	20	30.0795	-87.8406		29-Jun-16	http://www.outdooralabama.com/artificial-reefs		USA	840	US-AL	889	0.000945	3.907	1.742	0.885	3.022	0.625	0.496	0.373	0.21	0.152	0.114	5.075	0.712	55.057	39.901	8.059	0.2404	32.833	1.991	30.077	23.604	16.83	13.247	service vessel	0	0	35281	255.627	Hattiesburg Zoo	197.443	2016	6
890	Sparkman	1974	liberty ship	USA	Alabama	Gulf of Mexico	29	29.9946	-87.7175		29-Jun-16	http://www.outdooralabama.com/artificial-reefs		USA	840	US-AL	890	0.000945	3.907	1.742	0.885	3.022	0.625	0.496	0.373	0.21	0.152	0.114	5.075	0.712	55.057	39.901	8.059	0.2404	32.833	1.991	30.077	23.604	16.83	13.247	dry cargo vessel	0	0	35281	260.033	Hattiesburg Zoo	212.509	2016	6
891	Wallace	1974	liberty ship	USA	Alabama	Gulf of Mexico	27	30.0873	-87.5773		29-Jun-16	http://www.outdooralabama.com/artificial-reefs		USA	840	US-AL	891	0.001844	2.771	1.885	0.984	1.787	0.64	0.523	0.404	0.185	0.157	0.117	5.055	0.821	55.355	39.639	8.064	0.2589	32.814	2.018	30.329	23.828	16.832	13.497	dry cargo vessel	0	0	35281	276.973	Hattiesburg Zoo	215.649	2016	6
892	Allen	1975	liberty ship	USA	Alabama	Gulf of Mexico	26	30.1306	-87.5298		29-Jun-16	http://www.outdooralabama.com/artificial-reefs		USA	840	US-AL	892	0.001693	3.246	1.93	1.045	2.201	0.639	0.52	0.405	0.215	0.161	0.121	5.054	0.806	55.677	39.731	8.064	0.2556	32.884	2.012	30.404	23.807	16.746	13.658	dry cargo vessel	0	0	35281	283.434	Hattiesburg Zoo	216.171	2016	6
893	Edwards	1975	liberty ship	USA	Alabama	Gulf of Mexico	29	29.9655	-88.1099		29-Jun-16	http://www.outdooralabama.com/artificial-reefs		USA	840	US-AL	893	0.001206	3.369	1.655	0.999	2.37	0.581	0.491	0.382	0.193	0.151	0.117	5.065	0.744	55.356	39.806	8.061	0.2448	32.896	1.996	30.204	23.711	16.955	13.249	dry cargo vessel	0	0	35281	227.28	Audubon Aquarium of the Americas	188.758	2016	6
894	Anderson	1976	liberty ship	USA	Alabama	Gulf of Mexico	26	29.984	-88.0717		29-Jun-16	http://www.outdooralabama.com/artificial-reefs		USA	840	US-AL	894	0.001693	3.246	1.93	1.045	2.201	0.639	0.52	0.405	0.215	0.161	0.121	5.054	0.806	55.677	39.731	8.064	0.2556	32.884	2.012	30.404	23.807	16.746	13.658	dry cargo vessel	0	0	35281	231.451	Hattiesburg Zoo	190.448	2016	6
895	105 Tug	1976	tug	USA	Alabama	Gulf of Mexico	22	30.0648	-87.7076		29-Jun-16	http://www.outdooralabama.com/artificial-reefs		USA	840	US-AL	895	0.001693	3.246	1.93	1.045	2.201	0.639	0.52	0.405	0.215	0.161	0.121	5.054	0.806	55.677	39.731	8.064	0.2556	32.884	2.012	30.404	23.807	16.746	13.658	service vessel	0	0	35281	265.148	Hattiesburg Zoo	207.848	2016	6
896	McMillian	1992	barge	USA	Alabama	Gulf of Mexico	27	29.9794	-88.045		29-Jun-16	http://www.outdooralabama.com/artificial-reefs		USA	840	US-AL	896	0.001693	3.246	1.93	1.045	2.201	0.639	0.52	0.405	0.215	0.161	0.121	5.054	0.806	55.677	39.731	8.064	0.2556	32.884	2.012	30.404	23.807	16.746	13.658	service vessel	0	0	35281	233.193	Hattiesburg Zoo	192.458	2016	6
897	Scott	1993	barge	USA	Alabama	Gulf of Mexico	28	29.9863	-88.029		29-Jun-16	http://www.outdooralabama.com/artificial-reefs		USA	840	US-AL	897	0.001844	2.771	1.885	0.984	1.787	0.64	0.523	0.404	0.185	0.157	0.117	5.055	0.821	55.355	39.639	8.064	0.2589	32.814	2.018	30.329	23.828	16.832	13.497	service vessel	0	0	35281	234.886	Hattiesburg Zoo	192.839	2016	6
898	Atlantic ( D.R. Dunlap)	1999	drydock	USA	Alabama	Gulf of Mexico	33	29.9431	-88.0308		29-Jun-16	http://www.outdooralabama.com/artificial-reefs		USA	840	US-AL	898	0.000543	2.093	1.075	0.49	1.603	0.613	0.511	0.402	0.161	0.119	0.078	5.046	0.715	55.805	39.928	8.062	0.2365	33.245	1.97	30.156	23.956	17.534	12.622	other	0	0	35281	231.893	Audubon Aquarium of the Americas	196.418	2016	6
899	Papa Joe (John Wood )	2001	tug	USA	Alabama	Gulf of Mexico	25	29.9996	-88.1243		29-Jun-16	http://www.outdooralabama.com/artificial-reefs		USA	840	US-AL	899	0.000945	3.907	1.742	0.885	3.022	0.625	0.496	0.373	0.21	0.152	0.114	5.075	0.712	55.057	39.901	8.059	0.2404	32.833	1.991	30.077	23.604	16.83	13.247	service vessel	0	0	35281	228.536	Hattiesburg Zoo	185.962	2016	6
900	Flat Steel Barge	2007	barge	USA	Alabama	Gulf of Mexico	30	29.9775	-87.5595		29-Jun-16	http://www.outdooralabama.com/artificial-reefs		USA	840	US-AL	900	0.000543	2.093	1.075	0.49	1.603	0.613	0.511	0.402	0.161	0.119	0.078	5.046	0.715	55.805	39.928	8.062	0.2365	33.245	1.97	30.156	23.956	17.534	12.622	service vessel	0	0	35281	271.959	Hattiesburg Zoo	224.927	2016	6
901	Rookie	2013	barge	USA	Alabama	Gulf of Mexico	25	30.1371	-87.5353		29-Jun-16	http://www.outdooralabama.com/artificial-reefs		USA	840	US-AL	901	0.000847	2.161	1.229	0.503	1.658	0.709	0.568	0.461	0.171	0.126	0.082	5.023	0.792	54.826	39.628	8.067	0.2479	33.291	1.985	30.117	24.058	17.53	12.587	service vessel	0	0	35281	283.398	Hattiesburg Zoo	215.31	2016	6
902	LuLu	2013	ship	USA	Alabama	Gulf of Mexico	33	29.992	-87.5506		29-Jun-16	http://www.outdooralabama.com/artificial-reefs		USA	840	US-AL	902	0.000978	3.494	1.503	0.819	2.675	0.58	0.488	0.382	0.187	0.142	0.106	5.063	0.729	55.02	39.849	8.061	0.2416	32.968	1.989	30.196	23.751	17.054	13.142	other	0	0	35281	273.526	Hattiesburg Zoo	224.492	2016	6
903	70' OSV	2013	vessel	USA	Alabama	Gulf of Mexico	33	29.8076	-87.9874		29-Jun-16	http://www.outdooralabama.com/artificial-reefs		USA	840	US-AL	903	0.000778	3.688	1.406	0.69	2.998	0.591	0.493	0.386	0.18	0.135	0.095	5.061	0.714	55.125	39.841	8.061	0.2385	33.047	1.981	30.17	23.786	17.214	12.956	other	0	0	35281	226.894	Audubon Aquarium of the Americas	201.366	2016	6
904	Randy Hopper Reef	2014	vessel	USA	Alabama	Gulf of Mexico	28	30.0357	-87.6044		29-Jun-16	http://www.outdooralabama.com/artificial-reefs		USA	840	US-AL	904	0.002222	6.513	3.463	2.459	4.054	0.696	0.523	0.377	0.276	0.215	0.187	5.09	0.711	55.289	39.694	8.058	0.2423	32.606	2.002	29.964	23.319	16.204	13.76	other	0	0	35281	271.671	Hattiesburg Zoo	217.397	2016	6
905	Captain Shirley Brown	2015	vessel	USA	Alabama	Gulf of Mexico	26	30.0553	-87.568		29-Jun-16	http://www.outdooralabama.com/artificial-reefs		USA	840	US-AL	905	0.001693	3.246	1.93	1.045	2.201	0.639	0.52	0.405	0.215	0.161	0.121	5.054	0.806	55.677	39.731	8.064	0.2556	32.884	2.012	30.404	23.807	16.746	13.658	other	0	0	35281	275.799	Hattiesburg Zoo	218.615	2016	6
906	Three Mile		barge	USA	Alabama	Gulf of Mexico	11	30.2285	-87.5492		29-Jun-16	http://www.outdooralabama.com/artificial-reefs		USA	840	US-AL	906	0.001693	3.246	1.93	1.045	2.201	0.639	0.52	0.405	0.215	0.161	0.121	5.054	0.806	55.677	39.731	8.064	0.2556	32.884	2.012	30.404	23.807	16.746	13.658	service vessel	0	0	35281	288.049	Hattiesburg Zoo	208.122	2016	6
907	Tank 100	1994	tank	USA	Alabama	Gulf of Mexico	30	29.9721	-88.041		29-Jun-16	http://www.outdooralabama.com/artificial-reefs		USA	840	US-AL	907	0.00335	3.867	2.736	1.652	2.215	0.597	0.482	0.371	0.233	0.191	0.15	5.069	0.806	55.024	39.517	8.063	0.2579	32.686	2.023	30.387	23.625	16.472	13.915	land item	0	0	35281	233.011	Hattiesburg Zoo	193.334	2016	6
908	Tank 101	1994	tank	USA	Alabama	Gulf of Mexico	31	29.9746	-88.0095		29-Jun-16	http://www.outdooralabama.com/artificial-reefs		USA	840	US-AL	908	0.00335	3.867	2.736	1.652	2.215	0.597	0.482	0.371	0.233	0.191	0.15	5.069	0.806	55.024	39.517	8.063	0.2579	32.686	2.023	30.387	23.625	16.472	13.915	land item	0	0	35281	235.615	Hattiesburg Zoo	195.043	2016	6
909	Tank 102 A	1994	tank	USA	Alabama	Gulf of Mexico	22	30.0086	-88.0024		29-Jun-16	http://www.outdooralabama.com/artificial-reefs		USA	840	US-AL	909	0.002777	3.699	2.509	1.52	2.179	0.591	0.485	0.385	0.216	0.183	0.147	5.068	0.791	55.647	39.794	8.062	0.2546	32.736	2.017	30.315	23.621	16.594	13.721	land item	0	0	35281	238.42	Hattiesburg Zoo	192.586	2016	6
910	Tank 102 B	1994	tank	USA	Alabama	Gulf of Mexico	22	30.0089	-88.0025		29-Jun-16	http://www.outdooralabama.com/artificial-reefs		USA	840	US-AL	910	0.001693	3.246	1.93	1.045	2.201	0.639	0.52	0.405	0.215	0.161	0.121	5.054	0.806	55.677	39.731	8.064	0.2556	32.884	2.012	30.404	23.807	16.746	13.658	land item	0	0	35281	238.438	Hattiesburg Zoo	192.56	2016	6
911	Tank 102 C	1994	tank	USA	Alabama	Gulf of Mexico	22	30.0088	-87.9994		29-Jun-16	http://www.outdooralabama.com/artificial-reefs		USA	840	US-AL	911	0.001693	3.246	1.93	1.045	2.201	0.639	0.52	0.405	0.215	0.161	0.121	5.054	0.806	55.677	39.731	8.064	0.2556	32.884	2.012	30.404	23.807	16.746	13.658	land item	0	0	35281	238.667	Hattiesburg Zoo	192.758	2016	6
912	Tank 94 A	1994	tank	USA	Alabama	Gulf of Mexico	28	29.9719	-88.0765		29-Jun-16	http://www.outdooralabama.com/artificial-reefs		USA	840	US-AL	912	0.001693	3.246	1.93	1.045	2.201	0.639	0.52	0.405	0.215	0.161	0.121	5.054	0.806	55.677	39.731	8.064	0.2556	32.884	2.012	30.404	23.807	16.746	13.658	land item	0	0	35281	230.271	Hattiesburg Zoo	191.218	2016	6
913	Tank 94 B	1994	tank	USA	Alabama	Gulf of Mexico	28	29.9714	-88.0747		29-Jun-16	http://www.outdooralabama.com/artificial-reefs		USA	840	US-AL	913	0.001844	2.771	1.885	0.984	1.787	0.64	0.523	0.404	0.185	0.157	0.117	5.055	0.821	55.355	39.639	8.064	0.2589	32.814	2.018	30.329	23.828	16.832	13.497	land item	0	0	35281	230.371	Hattiesburg Zoo	191.365	2016	6
914	Tank 94 C	1994	tank	USA	Alabama	Gulf of Mexico	28	29.9717	-88.0737		29-Jun-16	http://www.outdooralabama.com/artificial-reefs		USA	840	US-AL	914	0.004145	4.089	2.899	1.562	2.527	0.607	0.483	0.355	0.233	0.195	0.148	5.07	0.821	54.81	39.501	8.063	0.2612	32.627	2.029	30.331	23.579	16.281	14.05	land item	0	0	35281	230.47	Hattiesburg Zoo	191.409	2016	6
915	Tank 95 A/B	1994	tank	USA	Alabama	Gulf of Mexico	26	29.9893	-88.1039		29-Jun-16	http://www.outdooralabama.com/artificial-reefs		USA	840	US-AL	915	0.004145	4.089	2.899	1.562	2.527	0.607	0.483	0.355	0.233	0.195	0.148	5.07	0.821	54.81	39.501	8.063	0.2612	32.627	2.029	30.331	23.579	16.281	14.05	land item	0	0	35281	229.361	Hattiesburg Zoo	188.072	2016	6
916	Tank 96 A	1994	tank	USA	Alabama	Gulf of Mexico	24	30.0107	-88.1136		29-Jun-16	http://www.outdooralabama.com/artificial-reefs		USA	840	US-AL	916	0.001844	2.771	1.885	0.984	1.787	0.64	0.523	0.404	0.185	0.157	0.117	5.055	0.821	55.355	39.639	8.064	0.2589	32.814	2.018	30.329	23.828	16.832	13.497	land item	0	0	35281	230.107	Hattiesburg Zoo	185.625	2016	6
917	Tank 96 B	1994	tank	USA	Alabama	Gulf of Mexico	24	30.0107	-88.1136		29-Jun-16	http://www.outdooralabama.com/artificial-reefs		USA	840	US-AL	917	0.001844	2.771	1.885	0.984	1.787	0.64	0.523	0.404	0.185	0.157	0.117	5.055	0.821	55.355	39.639	8.064	0.2589	32.814	2.018	30.329	23.828	16.832	13.497	land item	0	0	35281	230.111	Hattiesburg Zoo	185.625	2016	6
918	Tank 97 A	1994	tank	USA	Alabama	Gulf of Mexico	28	29.9724	-88.0981		29-Jun-16	http://www.outdooralabama.com/artificial-reefs		USA	840	US-AL	918	0.001844	2.771	1.885	0.984	1.787	0.64	0.523	0.404	0.185	0.157	0.117	5.055	0.821	55.355	39.639	8.064	0.2589	32.814	2.018	30.329	23.828	16.832	13.497	land item	0	0	35281	228.655	Hattiesburg Zoo	189.899	2016	6
919	Tank 97 B	1994	tank	USA	Alabama	Gulf of Mexico	28	29.9726	-88.0935		29-Jun-16	http://www.outdooralabama.com/artificial-reefs		USA	840	US-AL	919	0.001844	2.771	1.885	0.984	1.787	0.64	0.523	0.404	0.185	0.157	0.117	5.055	0.821	55.355	39.639	8.064	0.2589	32.814	2.018	30.329	23.828	16.832	13.497	land item	0	0	35281	229.016	Hattiesburg Zoo	190.156	2016	6
920	Tank 98	1994	tank	USA	Alabama	Gulf of Mexico	30	29.9556	-88.0998		29-Jun-16	http://www.outdooralabama.com/artificial-reefs		USA	840	US-AL	920	0.001844	2.771	1.885	0.984	1.787	0.64	0.523	0.404	0.185	0.157	0.117	5.055	0.821	55.355	39.639	8.064	0.2589	32.814	2.018	30.329	23.828	16.832	13.497	land item	0	0	35281	227.392	Audubon Aquarium of the Americas	189.746	2016	6
921	Tank 99 A	1994	tank	USA	Alabama	Gulf of Mexico	26	29.9901	-88.1159		29-Jun-16	http://www.outdooralabama.com/artificial-reefs		USA	840	US-AL	921	0.00335	3.867	2.736	1.652	2.215	0.597	0.482	0.371	0.233	0.191	0.15	5.069	0.806	55.024	39.517	8.063	0.2579	32.686	2.023	30.387	23.625	16.472	13.915	land item	0	0	35281	228.506	Hattiesburg Zoo	187.296	2016	6
922	Tank 99 B	1994	tank	USA	Alabama	Gulf of Mexico	26	29.9903	-88.1151		29-Jun-16	http://www.outdooralabama.com/artificial-reefs		USA	840	US-AL	922	0.00335	3.867	2.736	1.652	2.215	0.597	0.482	0.371	0.233	0.191	0.15	5.069	0.806	55.024	39.517	8.063	0.2579	32.686	2.023	30.387	23.625	16.472	13.915	land item	0	0	35281	228.589	Hattiesburg Zoo	187.323	2016	6
923	Tank Broz A/B	1994	tank	USA	Alabama	Gulf of Mexico	25	30.0051	-88.0301		29-Jun-16	http://www.outdooralabama.com/artificial-reefs		USA	840	US-AL	923	0.00335	3.867	2.736	1.652	2.215	0.597	0.482	0.371	0.233	0.191	0.15	5.069	0.806	55.024	39.517	8.063	0.2579	32.686	2.023	30.387	23.625	16.472	13.915	land item	0	0	35281	236.067	Hattiesburg Zoo	191.168	2016	6
924	Tank Sims A	1994	tank	USA	Alabama	Gulf of Mexico	24	30.0049	-88.0351		29-Jun-16	http://www.outdooralabama.com/artificial-reefs		USA	840	US-AL	924	0.000543	2.093	1.075	0.49	1.603	0.613	0.511	0.402	0.161	0.119	0.078	5.046	0.715	55.805	39.928	8.062	0.2365	33.245	1.97	30.156	23.956	17.534	12.622	land item	0	0	35281	235.667	Hattiesburg Zoo	190.874	2016	6
925	Tank Sims B/C	1994	tank	USA	Alabama	Gulf of Mexico	24	30.0053	-88.0352		29-Jun-16	http://www.outdooralabama.com/artificial-reefs		USA	840	US-AL	925	0.00267	4.475	2.359	1.296	3.179	0.596	0.451	0.307	0.221	0.173	0.133	4.762	0.406	55.319	40.058	7.987	0.1806	35.025	1.761	30.25	23.309	16.175	14.075	land item	0	0	35281	235.686	Hattiesburg Zoo	190.834	2016	6
926	CSX Boxcars	1998	boxcar	USA	Alabama	Gulf of Mexico	33	29.9927	-87.5562		29-Jun-16	http://www.outdooralabama.com/artificial-reefs		USA	840	US-AL	926	0.00267	4.475	2.359	1.296	3.179	0.596	0.451	0.307	0.221	0.173	0.133	4.762	0.406	55.319	40.058	7.987	0.1806	35.025	1.761	30.25	23.309	16.175	14.075	land item	0	0	35281	273.108	Hattiesburg Zoo	224.038	2016	6
927	MB 131	2012	barge	USA	Florida	Gulf of Mexico	20	29.8919	-85.5398	High	04-Mar-16	http://myfwc.com/media/131585/reefs.pdf		USA	840	US-FL	927	0.001475	4.12	2.125	0.864	3.256	0.627	0.468	0.322	0.206	0.157	0.111	4.769	0.42	55.294	40.066	7.98	0.1884	34.948	1.801	30.123	23.262	16.117	14.006	service vessel	0	0	10120	429.275	The Zoo at Chehaw	233.824	2016	3
928	MB 125	2011	sailboat	USA	Florida	Gulf of Mexico	19	29.9064	-85.5401	High	04-Mar-16	http://myfwc.com/media/131585/reefs.pdf		USA	840	US-FL	928	0.001271	2.07	1.079	0.497	1.573	0.618	0.473	0.342	0.158	0.118	0.081	4.94	0.423	55.882	40.016	8.063	0.174	34.973	1.719	30.075	23.514	16.772	13.303	other	0	0	10120	429.89	The Zoo at Chehaw	232.513	2016	3
929	Red Sea Tugboat	2009	tug	USA	Florida	Gulf of Mexico	23	30.016	-85.7001	High	04-Mar-16	http://myfwc.com/media/131585/reefs.pdf		USA	840	US-FL	929	0.001011	1.76	0.911	0.433	1.327	0.644	0.494	0.362	0.14	0.107	0.075	4.94	0.434	55.833	40.052	8.062	0.1762	34.935	1.73	30.111	23.676	17.15	12.961	service vessel	0	0	35281	437.588	The Zoo at Chehaw	232.19	2016	3
930	OAR BBSWC	2007	barge	USA	Florida	Gulf of Mexico	27	29.7682	-85.6119	High	04-Mar-16	http://myfwc.com/media/131585/reefs.pdf		USA	840	US-FL	930	0.000766	1.033	0.682	0.4	0.633	0.665	0.51	0.38	0.116	0.093	0.07	4.944	0.456	55.452	40.198	8.062	0.1807	34.843	1.752	30.24	23.912	17.741	12.499	service vessel	0	0	10120	431.012	The Zoo at Chehaw	249.074	2016	3
931	Progress Energy Reef	2007	shrimp boat	USA	Florida	Gulf of Mexico	28	29.7858	-85.7005	High	04-Mar-16	http://myfwc.com/media/131585/reefs.pdf		USA	840	US-FL	931	0.000674	1.064	0.772	0.47	0.594	0.619	0.482	0.359	0.123	0.101	0.078	4.957	0.449	55.848	40.101	8.059	0.1839	34.851	1.769	30.21	23.656	17.074	13.136	fishing vessel	0	0	35281	430.137	The Zoo at Chehaw	252.396	2016	3
932	Steel Dredge Boat	2004	dredge	USA	Florida	Gulf of Mexico	35	29.7787	-85.8338	High	04-Mar-16	http://myfwc.com/media/131585/reefs.pdf		USA	840	US-FL	932	0.000674	1.064	0.772	0.47	0.594	0.619	0.482	0.359	0.123	0.101	0.078	4.957	0.449	55.848	40.101	8.059	0.1839	34.851	1.769	30.21	23.656	17.074	13.136	special purpose vessel	0	0	35281	417.501	The Zoo at Chehaw	260.785	2016	3
933	Fami Tug #2	2003	tug	USA	Florida	Gulf of Mexico	30	29.9687	-85.8543	High	04-Mar-16	http://myfwc.com/media/131585/reefs.pdf		USA	840	US-FL	933	0.00267	4.475	2.359	1.296	3.179	0.596	0.451	0.307	0.221	0.173	0.133	4.762	0.406	55.319	40.058	7.987	0.1806	35.025	1.761	30.25	23.309	16.175	14.075	service vessel	0	0	35281	421.806	The Zoo at Chehaw	245.849	2016	3
934	Fami Tug #1	2003	tug	USA	Florida	Gulf of Mexico	30	29.9687	-85.8546	High	04-Mar-16	http://myfwc.com/media/131585/reefs.pdf		USA	840	US-FL	934	0.000674	1.064	0.772	0.47	0.594	0.619	0.482	0.359	0.123	0.101	0.078	4.957	0.449	55.848	40.101	8.059	0.1839	34.851	1.769	30.21	23.656	17.074	13.136	service vessel	0	0	35281	421.786	The Zoo at Chehaw	245.863	2016	3
935	MBARA	2001	barge	USA	Florida	Gulf of Mexico	22	29.8858	-85.5465	High	04-Mar-16	http://myfwc.com/media/131585/reefs.pdf		USA	840	US-FL	935	0.001475	4.12	2.125	0.864	3.256	0.627	0.468	0.322	0.206	0.157	0.111	4.769	0.42	55.294	40.066	7.98	0.1884	34.948	1.801	30.123	23.262	16.117	14.006	service vessel	0	0	10120	429.629	The Zoo at Chehaw	234.751	2016	3
936	Accokeek	2000	tug	USA	Florida	Gulf of Mexico	30	29.9746	-85.8653	High	04-Mar-16	http://myfwc.com/media/131585/reefs.pdf		USA	840	US-FL	936	0.000853	1.513	0.999	0.487	1.026	0.599	0.468	0.34	0.143	0.112	0.081	4.954	0.437	55.392	40.081	8.058	0.1816	34.904	1.758	30.199	23.559	16.73	13.469	service vessel	0	0	35281	421.016	The Zoo at Chehaw	246.061	2016	3
937	Dan Barge	2000	barge	USA	Florida	Gulf of Mexico	18	30.0806	-85.7307	High	04-Mar-16	http://myfwc.com/media/131585/reefs.pdf		USA	840	US-FL	937	0.00119	2.574	1.454	0.52	2.054	0.587	0.457	0.322	0.172	0.131	0.084	4.951	0.426	55.392	40.081	8.058	0.1793	34.95	1.747	30.123	23.393	16.456	13.667	service vessel	1	St. Andrews	35281	437.124	The Zoo at Chehaw	228.657	2016	3
938	Century/Cobia Barge	1999	barge	USA	Florida	Gulf of Mexico	30	29.9736	-85.8265	High	04-Mar-16	http://myfwc.com/media/131585/reefs.pdf		USA	840	US-FL	938	0.000674	1.064	0.772	0.47	0.594	0.619	0.482	0.359	0.123	0.101	0.078	4.957	0.449	55.848	40.101	8.059	0.1839	34.851	1.769	30.21	23.656	17.074	13.136	service vessel	0	0	35281	424.523	The Zoo at Chehaw	243.673	2016	3
939	Sherman X Tug Boat	1996	tug	USA	Florida	Gulf of Mexico	24	29.9178	-85.6744	Medium	04-Mar-16	http://myfwc.com/media/131585/reefs.pdf		USA	840	US-FL	939	0.001475	4.12	2.125	0.864	3.256	0.627	0.468	0.322	0.206	0.157	0.111	4.769	0.42	55.294	40.066	7.98	0.1884	34.948	1.801	30.123	23.262	16.117	14.006	service vessel	0	0	35281	436.624	The Zoo at Chehaw	239.16	2016	3
940	Deep Pipe Barge	1994	barge	USA	Florida	Gulf of Mexico	30	29.9382	-85.9066	High	04-Mar-16	http://myfwc.com/media/131585/reefs.pdf		USA	840	US-FL	940	0.001462	3.446	2.052	0.905	2.541	0.646	0.468	0.312	0.199	0.157	0.111	4.764	0.416	55.995	40.362	7.977	0.1901	34.937	1.81	31.353	23.963	15.484	15.869	service vessel	0	0	35281	415.955	The Zoo at Chehaw	251.724	2016	3
941	MC Comick Barge	1994	barge	USA	Florida	Gulf of Mexico	18	30.0741	-85.706	High	04-Mar-16	http://myfwc.com/media/131585/reefs.pdf		USA	840	US-FL	941	0.001462	3.446	2.052	0.905	2.541	0.646	0.468	0.312	0.199	0.157	0.111	4.764	0.416	55.995	40.362	7.977	0.1901	34.937	1.81	31.353	23.963	15.484	15.869	service vessel	1	St. Andrews	35281	439.132	The Zoo at Chehaw	227.638	2016	3
942	Buoy Barge	1994	barge	USA	Florida	Gulf of Mexico	18	30.0834	-85.7325	High	04-Mar-16	http://myfwc.com/media/131585/reefs.pdf		USA	840	US-FL	942	0.000674	1.064	0.772	0.47	0.594	0.619	0.482	0.359	0.123	0.101	0.078	4.957	0.449	55.848	40.101	8.059	0.1839	34.851	1.769	30.21	23.656	17.074	13.136	service vessel	1	St. Andrews	35281	437.067	The Zoo at Chehaw	228.54	2016	3
943	Navy Barge	1994	barge	USA	Florida	Gulf of Mexico	15	30.0833	-85.7323	High	04-Mar-16	http://myfwc.com/media/131585/reefs.pdf		USA	840	US-FL	943	0.001096	2.597	1.533	0.665	1.932	0.604	0.466	0.332	0.171	0.136	0.097	4.959	0.434	55.216	40.007	8.057	0.1832	34.903	1.767	30.078	23.327	16.273	13.805	service vessel	1	St. Andrews	35281	437.078	The Zoo at Chehaw	228.535	2016	3
944	BJ Putnam Reef	1993	vessel	USA	Florida	Gulf of Mexico	32	29.9302	-85.8349	High	04-Mar-16	http://myfwc.com/media/131585/reefs.pdf		USA	840	US-FL	944	0.001475	4.12	2.125	0.864	3.256	0.627	0.468	0.322	0.206	0.157	0.111	4.769	0.42	55.294	40.066	7.98	0.1884	34.948	1.801	30.123	23.262	16.117	14.006	other	0	0	35281	422.257	The Zoo at Chehaw	247.842	2016	3
945	The Black Bart	1993	oil field supply vessel	USA	Florida	Gulf of Mexico	24	30.0604	-85.8241	Medium	04-Mar-16	http://myfwc.com/media/131585/reefs.pdf		USA	840	US-FL	945	0.000853	1.513	0.999	0.487	1.026	0.599	0.468	0.34	0.143	0.112	0.081	4.954	0.437	55.392	40.081	8.058	0.1816	34.904	1.758	30.199	23.559	16.73	13.469	tanker	0	0	35281	427.892	The Zoo at Chehaw	236.344	2016	3
946	B & B Reef	1990	barge	USA	Florida	Gulf of Mexico	13	30.0821	-85.7146	High	04-Mar-16	http://myfwc.com/media/131585/reefs.pdf		USA	840	US-FL	946	0.001475	4.12	2.125	0.864	3.256	0.627	0.468	0.322	0.206	0.157	0.111	4.769	0.42	55.294	40.066	7.98	0.1884	34.948	1.801	30.123	23.262	16.117	14.006	service vessel	1	St. Andrews	35281	438.642	The Zoo at Chehaw	227.51	2016	3
947	Chippewa	1990	tug	USA	Florida	Gulf of Mexico	31	29.9613	-85.8077	High	04-Mar-16	http://myfwc.com/media/131585/reefs.pdf		USA	840	US-FL	947	0.001236	3.567	2.217	0.816	2.751	0.631	0.464	0.321	0.206	0.161	0.108	4.776	0.427	55.265	39.686	7.977	0.1923	34.883	1.821	30.179	23.2	15.865	14.314	service vessel	0	0	35281	425.816	The Zoo at Chehaw	243.521	2016	3
948	USS Strength	1987	minesweeper	USA	Florida	Gulf of Mexico	23	30.0324	-85.7085	High	04-Mar-16	http://myfwc.com/media/131585/reefs.pdf		USA	840	US-FL	948	0.00056	0.972	0.716	0.434	0.538	0.631	0.493	0.373	0.111	0.095	0.076	4.977	0.481	55.196	39.921	8.057	0.1924	34.638	1.812	30.26	23.826	17.602	12.658	warship	0	0	35281	437.393	The Zoo at Chehaw	231.318	2016	3
949	PCMI Barge	1980	barge	USA	Florida	Gulf of Mexico	23	30.1138	-85.8255	High	04-Mar-16	http://myfwc.com/media/131585/reefs.pdf		USA	840	US-FL	949	0.00119	2.574	1.454	0.52	2.054	0.587	0.457	0.322	0.172	0.131	0.084	4.951	0.426	55.392	40.081	8.058	0.1793	34.95	1.747	30.123	23.393	16.456	13.667	service vessel	0	0	35281	429.798	The Zoo at Chehaw	232.105	2016	3
950	Grey Ghost Ship	1978	tug	USA	Florida	Gulf of Mexico	32	30.0471	-86.0926	Medium	04-Mar-16	http://myfwc.com/media/131585/reefs.pdf		USA	840	US-FL	950	0.00038	0.85	0.491	0.306	0.544	0.677	0.543	0.421	0.099	0.077	0.057	4.91	0.446	55.121	39.893	8.074	0.1644	34.941	1.674	30.152	24.415	18.854	11.298	service vessel	0	0	35281	403.091	The Zoo at Chehaw	255.558	2016	3
951	Liberty Ship-USS Grierson	1977	liberty ship	USA	Florida	Gulf of Mexico	22	29.9849	-85.7066	High	04-Mar-16	http://myfwc.com/media/131585/reefs.pdf		USA	840	US-FL	951	0.001096	2.597	1.533	0.665	1.932	0.604	0.466	0.332	0.171	0.136	0.097	4.959	0.434	55.216	40.007	8.057	0.1832	34.903	1.767	30.078	23.327	16.273	13.805	dry cargo vessel	0	0	35281	435.91	The Zoo at Chehaw	235.249	2016	3
952	Zinnia	1975	buoy tender	USA	Florida	Gulf of Mexico	58	29.2957	-85.644	High	04-Mar-16	http://myfwc.com/media/131585/reefs.pdf		USA	840	US-FL	952	0.001462	3.446	2.052	0.905	2.541	0.646	0.468	0.312	0.199	0.157	0.111	4.764	0.416	55.995	40.362	7.977	0.1901	34.937	1.81	31.353	23.963	15.484	15.869	special purpose vessel	0	0	10120	419.589	The Zoo at Chehaw	295.401	2016	3
953	USS Chickasaw	1970	tug	USA	Florida	Gulf of Mexico	21	30.0821	-85.7794	High	04-Mar-16	http://myfwc.com/media/131585/reefs.pdf		USA	840	US-FL	953	0.002154	3.219	2.222	1.338	1.881	0.662	0.477	0.315	0.206	0.17	0.129	4.759	0.409	55.384	40.337	7.98	0.1862	34.991	1.79	30.311	23.3	15.97	14.341	service vessel	0	0	35281	432.76	The Zoo at Chehaw	231.663	2016	3
[truncated: 954 more rows]
[truncated: 11 more columns]
