# Supplementary material for: A global database of intentionally deployed wrecks to serve as artificial reefs
Source: Data Brief. 2018 Dec 29;23:103584. doi: 10.1016/j.dib.2018.12.023 (PMC6374957; doi:10.1016/j.dib.2018.12.023)
Supplement: Supplementary file 3 — Supplementary material [file mmc3.xlsx]

## Sheet: Sheet3
Nr	Name	Year of depl.	Type	Location	Purpose of deployment	Method of sinking	Baseline survey	Monitoring	Method of monitoring	Research outcome	Life span (years)	Source
1	-	1987	32 old cars	Saint Helena, Atlantic Ocean	1. To provide habitat for fish 2. As a convenient way to dispose of old car bodies	unknown	-	4 dives in 1987, one dive in 1999, qualitative survey	Observation by divers	Species composition and abundance similar to that observed in most rocky areas around St. Helena	~6	Brown, 2014
2	-	2006	27 cars bus old kitchen equipment	Saint Helena, Atlantic Ocean	1. To provide habitat for fish 2. As a convenient way to dispose of old car bodies	unknown	-	4 dives in 1987, one dive in 1999, qualitative survey	Observation by divers	Species composition and abundance similar to that observed in most rocky areas around St. Helena	~6	Brown, 2014
3	-	2010	17 old cars	Saint Helena, Atlantic Ocean	1. To provide habitat for fish 2. As a convenient way to dispose of old car bodies	unknown	-	4 dives in 1987, one dive in 1999, qualitative survey	Observation by divers	Species composition and abundance similar to that observed in most rocky areas around St. Helena	~6	Brown, 2014
4	Frontier	1994	fishing trawler	Saint Helena, Atlantic Ocean	As an artificial reef	unknown	-	After the deployment	Underwater visual censuses regarding fish and invertebrates, comparison to nearby natural habitats	Greater diversity and abundance of fish on the wreck compared to the nearby habitat, yet impossible to determine if they have increased biomass or have just attracted species from the natural habitats	~100	Brown, 2014
5	Bedgellet	2001	vessel	Saint Helena, Atlantic Ocean	As an artificial reef	unknown	-	After the deployment	Underwater visual censuses regarding fish and invertebrates, comparison to nearby natural habitats	Greater diversity and abundance of fish on the wreck compared to the nearby habitat, yet impossible to determine if they have increased biomass or have just attracted species from the natural habitats	~100	Brown, 2014
6	Portzic	2008	fishing vessel	Saint Helena, Atlantic Ocean	As an artificial reef	unknown	-	After the deployment	Underwater visual censuses regarding fish and invertebrates, comparison to nearby natural habitats	Greater diversity and abundance of fish on the wreck compared to the nearby habitat, yet impossible to determine if they have increased biomass or have just attracted species from the natural habitats	~100	Brown, 2014
7	EX-HMAS Brisbane	2005	Navy ship	Southeast Queensland, Australia, Coral Sea	As an artificial reef	unknown	-	Surveys 12, 18 and 36 months after deployment, regarding larger sessile invertebrates and fish	Swimming transects, underwater photography, extractive sampling	The first two studies showed: dominant founa colonising the wreck differs from that from surrounding natural habitats; high fish abundance for some species; fish biomass greater than would be expected for similar sized natural reef; fish richness and abundance differs on different parts of the wreck. The following survey compares the wreck to the nearby natural habitats and also to the previous s…	~100	Schlacher-Hoenlinger, et al., 2006, Schlacher-Hoenlinger, et al., 2009
7	EX-HMAS Brisbane	2005	Navy ship	Southeast Queensland, Australia, Coral Sea	As an artificial reef	unknown	-	Study on the diversity of sessile invertebrate assemblages to test if it can mimic the diversity on a natural reef; study based on abundance, species richness and composition; results from the wreck compared to results from two nearby natural reefs.	Photo-transect method	The ecological structure of sessile invertebrate assemblages fundamentally different from those on nearby natural reefs: large, long-lived corals abundant on natural rocky reefs, but rare and covered little area on the wreck; species richness on the artificial reef up to 83% lower than on natural reefs.	~100	Walker and Schlacher
8	R.R. Stone	1985	tugboat	North Carolina, North Atlantic Ocean	To create an attractive habitat for pelagic sportfish	Explosives	-	Survey 4 months after deployment; 19 days of sampling during a period of 6 months; comparison with a 50-year-old dregde and a FAD in vicinity	Stationary visual census technique; unidentified species captured and preserved in ice for further identification in the lab.	Lower species richness and diverisity compared to the dregde and higher compared to the FAD; the abundance varied between the species.	~100	Stephan and Lindquist, 1989
9	Sea Tiger	1999	fishing vessel	Hawaii, Pacific Ocean	As sites for ecotourism	unknown	-	Survey regarding benthic infaunal communities (with focus on polychaetes) conducted in November 2005; results compared to data from biannual monitoring in the area; comparison with with another vessel and a natural habitat nearby	Replicate sediment cores collected by divers at each site; infaunal organisms categorized into major taxonomic groups	Infaunal communities predominantly represented by polychaetes, nematodes, crustaceans and oligochaetes. Less abundant total fauna at YO257, fewer nematodes and polychaetes compared to the Sea Tiger artificial reef and the natural reef possibly due to the gravel spilled during deployment. Polychaete assemblages more variable at YO257 than at Sea Tiger or the natural reef. Compared to data from var…	~100	Fukunaga and Bailey-Brock, 2008
10	YO-257	1989	submarine	Hawaii, Pacific Ocean	As sites for ecotourism	unknown	-	Survey regarding benthic infaunal communities (with focus on polychaetes) conducted in November 2005; results compared to data from biannual monitoring in the area; comparison with with another vessel and a natural habitat nearby	Replicate sediment cores collected by divers at each site; infaunal organisms categorized into major taxonomic groups	Infaunal communities predominantly represented by polychaetes, nematodes, crustaceans and oligochaetes. Less abundant total fauna at YO257, fewer nematodes and polychaetes compared to the Sea Tiger artificial reef and the natural reef possibly due to the gravel spilled during deployment. Polychaete assemblages more variable at YO257 than at Sea Tiger or the natural reef. Compared to data from var…	~100	Fukunaga and Bailey-Brock, 2008
11	Orion	2003	Hydrographic ship	Brazil, Atlantic Ocean	As artificial reef, in order to create potential habitats for different marine species	unknown	Pre-monitoring survey 4 months prior deployment	8 surveys 2, 4, 7, 10, 13, 16, 28 and 32 months after deployment; collecting data on currents, nutrient analysis, fish abundance, richness, biomass, diversity; comparing the results with the data from pre-monitoring survey as well as with two control sites.	6 types of fishing gear	Slightly lower magnitude of currents near Orion compared to the two control sites; no difference between the nutrient concentration in all three study areas; similar fish composition and abundance in all three areas; fish biomass 15% higher at Orion compared to the control sites.	~100	Fagundes-Netto et al., 2011
12	F/V Caledonie Toho 2	1996	long-liner	New Caledonia, Coral Sea	To create a scuba diving site	Explosives	-	Survey regarding colonization of the wreck by fish communities, lasting 13 months after deployment. The results were compared to a nearby assemblage of US Marine floating bridge boxes (Caissons) sunk during WWII and a natural fringing reef (Ricaudy).	Visual census by divers; fish species identified; fish length estimated and fish weight calculated from length-weight relationship.	Rapid increase of fish density around the wreck during the first 3 months mainly due to migration of some species from the natural reef; stable density at the natural reef during the whole study period; at the end of the study period higher density and biomass at the two artificial reefs compared to the natural reef; higher richness at the the natural reef; higher species similarity between the t…	~100	Wantiez and Thollot, 2000
13	Taurus MV	2006	tug	Brazil, North Atlantic Ocean	For commercial and scientific purposes: to create an opportunity to study the colonization process of the wrecks from the beginning, as well as to create new diving sites.	Flooding by opening the bottom valves of the ships	Simplified environmental study (SES): evaluation of the sinking sites, based on biotic and abiotic data through water and sediment samples, as well as photograph records.	Study on colonization process of the wrecks from the sinking through reporting the abundance, frequence of occurrence per family, species diversity, spatial distribution and trophic level of fish.	Visual census: adapted transects with 4 divers counting individuals from each species as well as obtaining photos and footage for better identification in the lab.	97 fish species found; almost the same number of species on all wrecks after the tenth month of the survey; similar spatial distribution on all wrecks; regarding the trophic structure, the planktivorous and mobile invertebrate eaters most abundant, followed by omnivorous and carnivorous; considering the trophic composition and food interactions, the conclusion from the study was that the wrecks s…	~100	Fisher, 2009
14	Mercurius MV	2006	tug	Brazil, North Atlantic Ocean	For commercial and scientific purposes: to create an opportunity to study the colonization process of the wrecks from the beginning, as well as to create new diving sites.	Flooding by opening the bottom valves of the ships	Simplified environmental study (SES): evaluation of the sinking sites, based on biotic and abiotic data through water and sediment samples, as well as photograph records.	Study on colonization process of the wrecks from the sinking through reporting the abundance, frequence of occurrence per family, species diversity, spatial distribution and trophic level of fish.	Visual census: adapted transects with 4 divers counting individuals from each species as well as obtaining photos and footage for better identification in the lab.	97 fish species found; almost the same number of species on all wrecks after the tenth month of the survey; similar spatial distribution on all wrecks; regarding the trophic structure, the planktivorous and mobile invertebrate eaters most abundant, followed by omnivorous and carnivorous; considering the trophic composition and food interactions, the conclusion from the study was that the wrecks s…	~100	Fisher, 2009
15	Saveiros MV	2006	tug	Brazil, North Atlantic Ocean	For commercial and scientific purposes: to create an opportunity to study the colonization process of the wrecks from the beginning, as well as to create new diving sites.	Flooding by opening the bottom valves of the ships	Simplified environmental study (SES): evaluation of the sinking sites, based on biotic and abiotic data through water and sediment samples, as well as photograph records.	Study on colonization process of the wrecks from the sinking through reporting the abundance, frequence of occurrence per family, species diversity, spatial distribution and trophic level of fish.	Visual census: adapted transects with 4 divers counting individuals from each species as well as obtaining photos and footage for better identification in the lab.	97 fish species found; almost the same number of species on all wrecks after the tenth month of the survey; similar spatial distribution on all wrecks; regarding the trophic structure, the planktivorous and mobile invertebrate eaters most abundant, followed by omnivorous and carnivorous; considering the trophic composition and food interactions, the conclusion from the study was that the wrecks s…	~100	Fisher, 2009
16	Canberra HMAS (FFG-02)	2009	frigate	Bass Straight, Australia	As an artificial reef and dive site	unknown	Evaluation of the sinking site, including: seabed condition, water depth, currents, tides, local flora and fauna, potential impacts of the deployed wreck.	Inspections for marine pests at 2, 4 and 6 months post scuttling and then at 6 monthly intervals; ecosystem monitoring 6 months post scuttling and then at six monthly intervals for 24 months: sessile marine organisms on vertical and horizontal surfaces, document the mobile fauna present on and around the ship; two reference sites	Photoquadrats and video transects	Distribution of sessile organisms related to light availability and type of surface (heaviest growth on edges and hull openings); horizontal surfaces rapidly colonized by algae and suspension feeding invertebrates; high rate of colonization by fish species, mainly reef species naturally abundant in the area.	~100	The Canberra Marine Ecosystem Monitoring Program Report, 2010; Chidgey and Crocket, 2009
17	Taioma SS	2001	tug	New Zealand, South Pacific Ocean	As an artificial reef	unknown	-	Biodiversity assessment, identifying fish species richness, diversity and evenness, as well as biomass of recreationally targeted species; survey in nearby natural habitat (Motiti Island); identical survey on 130-year-old shipwreck Taupo in the same area	Underwater visual census fish counts, sediment sampling (core samples)	Mean density statistically the same for both wrecks; higher abundance at Taioma due to larger area; similar richness; distinct differences in community composition, which might be due to natural reef connectivity	~100	Robertson, 2012
18	Scutti	1986	tug	Broward County, Florida, North Atlantic Ocean	As an artificial reef	unknown	-	Comparison of fish communities (species richness, biomass, abundance and trophic preferences) on 6 vessel-reefs to adjacent natural reefs; comparison of fish communities among the shipwrecks; Two survey periods: March 2000 – March 2001; March 2002 – February 2003	Visual census (point-count) by SCUBA divers; fish species identified; fish lengt estimated and fish weight calculated from length-weight relationship.	Mean vessel-reefs biomass per count significantly higher that on natural reefs; greater abundance on vessel-reefs; no difference In species richness between the wrecks and the natural reefs, wich support the hypothesis that the greater biomass and abundance are a result of new production on the artificial reefs rather that attraction of fish from the nearby natural reefs.	~100	Arena et al., 2007
19	McAllister	1998	tug	Broward County, Florida, North Atlantic Ocean	As an artificial reef	unknown	-	Comparison of fish communities (species richness, biomass, abundance and trophic preferences) on 6 vessel-reefs to adjacent natural reefs; comparison of fish communities among the shipwrecks; Two survey periods: March 2000 – March 2001; March 2002 – February 2003	Visual census (point-count) by SCUBA divers; fish species identified; fish lengt estimated and fish weight calculated from length-weight relationship.	Mean vessel-reefs biomass per count significantly higher that on natural reefs; greater abundance on vessel-reefs; no difference In species richness between the wrecks and the natural reefs, wich support the hypothesis that the greater biomass and abundance are a result of new production on the artificial reefs rather that attraction of fish from the nearby natural reefs.	~100	Arena et al., 2007
20	Merci Jesus	1998	freighter	Broward County, Florida, North Atlantic Ocean	As an artificial reef	unknown	-	Comparison of fish communities (species richness, biomass, abundance and trophic preferences) on 6 vessel-reefs to adjacent natural reefs; comparison of fish communities among the shipwrecks; Two survey periods: March 2000 – March 2001; March 2002 – February 2003	Visual census (point-count) by SCUBA divers; fish species identified; fish lengt estimated and fish weight calculated from length-weight relationship.	Mean vessel-reefs biomass per count significantly higher that on natural reefs; greater abundance on vessel-reefs; no difference In species richness between the wrecks and the natural reefs, wich support the hypothesis that the greater biomass and abundance are a result of new production on the artificial reefs rather that attraction of fish from the nearby natural reefs.	~100	Arena et al., 2007
21	Tracy/Vitale	1999	freighter	Broward County, Florida, North Atlantic Ocean	As an artificial reef	unknown	-	Comparison of fish communities (species richness, biomass, abundance and trophic preferences) on 6 vessel-reefs to adjacent natural reefs; comparison of fish communities among the shipwrecks; Two survey periods: March 2000 – March 2001; March 2002 – February 2003	Visual census (point-count) by SCUBA divers; fish species identified; fish lengt estimated and fish weight calculated from length-weight relationship.	Mean vessel-reefs biomass per count significantly higher that on natural reefs; greater abundance on vessel-reefs; no difference In species richness between the wrecks and the natural reefs, wich support the hypothesis that the greater biomass and abundance are a result of new production on the artificial reefs rather that attraction of fish from the nearby natural reefs.	~100	Arena et al., 2007
22	Edmister	1989	cutter	Broward County, Florida, North Atlantic Ocean	As an artificial reef	unknown	-	Comparison of fish communities (species richness, biomass, abundance and trophic preferences) on 6 vessel-reefs to adjacent natural reefs; comparison of fish communities among the shipwrecks; Two survey periods: March 2000 – March 2001; March 2002 – February 2003	Visual census (point-count) by SCUBA divers; fish species identified; fish lengt estimated and fish weight calculated from length-weight relationship.	Mean vessel-reefs biomass per count significantly higher that on natural reefs; greater abundance on vessel-reefs; no difference In species richness between the wrecks and the natural reefs, wich support the hypothesis that the greater biomass and abundance are a result of new production on the artificial reefs rather that attraction of fish from the nearby natural reefs.	~100	Arena et al., 2007
23	Unnamed Barge	1970	barge	Broward County, Florida, North Atlantic Ocean	As an artificial reef	unknown	-	Comparison of fish communities (species richness, biomass, abundance and trophic preferences) on 6 vessel-reefs to adjacent natural reefs; comparison of fish communities among the shipwrecks; Two survey periods: March 2000 – March 2001; March 2002 – February 2003	Visual census (point-count) by SCUBA divers; fish species identified; fish lengt estimated and fish weight calculated from length-weight relationship.	Mean vessel-reefs biomass per count significantly higher that on natural reefs; greater abundance on vessel-reefs; no difference In species richness between the wrecks and the natural reefs, wich support the hypothesis that the greater biomass and abundance are a result of new production on the artificial reefs rather that attraction of fish from the nearby natural reefs.	~100	Arena et al., 2007
24	Addie Bagley Daniels SS	1975	cargo ship	Georgia, North Atlantic Ocean	As an artificial reef	unknown	-	Study on sessile epibenthic community structure on five artificial reefs (sunken vessels) ranging in age from 3.5 to 10.0 years (biomass, percentage cover, number of species, relation to surface orientation).	Photographic and removal sampling techniques.	No consistent trends in biomass, percent cover, or number of sessile species with increasing age of the artificial reefs; all three variables significantly greater on vertical than on horizontal surfaces, probably due to heavier predation or greater sedimentation on horizontal surfaces; absence of Iarge sponges and corals common in adjacent hard-bottom natural habitats (possible reasons: differen…	~100	Wendt et al., 1989
25	Sayler - CBC 601	1977	barge	Georgia, North Atlantic Ocean	As an artificial reef	unknown	-	Study on sessile epibenthic community structure on five artificial reefs (sunken vessels) ranging in age from 3.5 to 10.0 years (biomass, percentage cover, number of species, relation to surface orientation).	Photographic and removal sampling techniques.	No consistent trends in biomass, percent cover, or number of sessile species with increasing age of the artificial reefs; all three variables significantly greater on vertical than on horizontal surfaces, probably due to heavier predation or greater sedimentation on horizontal surfaces; absence of Iarge sponges and corals common in adjacent hard-bottom natural habitats (possible reasons: differen…	~100	Wendt et al., 1989
26	El Mira	1980	tugboat	Georgia, North Atlantic Ocean	As an artificial reef	unknown	-	Study on sessile epibenthic community structure on five artificial reefs (sunken vessels) ranging in age from 3.5 to 10.0 years (biomass, percentage cover, number of species, relation to surface orientation).	Photographic and removal sampling techniques.	No consistent trends in biomass, percent cover, or number of sessile species with increasing age of the artificial reefs; all three variables significantly greater on vertical than on horizontal surfaces, probably due to heavier predation or greater sedimentation on horizontal surfaces; absence of Iarge sponges and corals common in adjacent hard-bottom natural habitats (possible reasons: differen…	~100	Wendt et al., 1989
27	Tugboat	1973	tugboat	Georgia, North Atlantic Ocean	As an artificial reef	unknown	-	Study on sessile epibenthic community structure on five artificial reefs (sunken vessels) ranging in age from 3.5 to 10.0 years (biomass, percentage cover, number of species, relation to surface orientation).	Photographic and removal sampling techniques.	No consistent trends in biomass, percent cover, or number of sessile species with increasing age of the artificial reefs; all three variables significantly greater on vertical than on horizontal surfaces, probably due to heavier predation or greater sedimentation on horizontal surfaces; absence of Iarge sponges and corals common in adjacent hard-bottom natural habitats (possible reasons: differen…	~100	Wendt et al., 1989
28	Liberty ship	1978	-	South Carolina, North Atlantic Ocean	As an artificial reef	unknown	-	Study on sessile epibenthic community structure on five artificial reefs (sunken vessels) ranging in age from 3.5 to 10.0 years (biomass, percentage cover, number of species, relation to surface orientation).	Photographic and removal sampling techniques.	No consistent trends in biomass, percent cover, or number of sessile species with increasing age of the artificial reefs; all three variables significantly greater on vertical than on horizontal surfaces, probably due to heavier predation or greater sedimentation on horizontal surfaces; absence of Iarge sponges and corals common in adjacent hard-bottom natural habitats (possible reasons: differen…	~100	Wendt et al., 1989
29	Hoi Siong	2003	fishing vessel	Mauritius, Indian Ocean	As an artificial reef; creation of "mini reserve".	unknown	-	First observation of fish recruitment: 6, 17 and 47 day after deployment	Underwater observations by divers	Green algae observed during the first two dives, followed by red and brown filamentous algae during the last dive; barnacles, sponges, hydrozoans observed during the last dive; fish communities gradually growing in terms of diversity and abundance.	~100	Arnim and Tyack, 2003
30	Yukon HMCS	2000	submarine support vessel	San Diego, California, North Pacific Ocean	As an artificial reef for diving recreation, fishing, scientific research and education.	Planned to be sunk by explosives, but eventually swamped by large seas and filled with seawater.	No monitoring plan developed prior to the sinking.	On-going volunteer based monitoring program (starting 11 months after deployment) to determine the colonization of marine life on the ship over time and to gauge its ecological effects; comparisons to natural habitat in La Jolla.	Fish counts on permanently established transect lines; photographing quadrats attached to the hull and deck for studying the fouling communities.	Significant changes in the fish community species composition since the inception of the monitoring program;. first colonization mainly by species which have moved from nearby artificial and natural habitats; secondary colonization of the ship still ongoing, consisting of residential fish; two highly targetet by fishers species, sheephead and boccacio, successfully recruit onto the Yukon; fish po…	~100	Parnell, 2005
31	Chaudiere HMCS (DDE-235) (+1992)	1992	destroyer	Canada, Vancouver Island, British Columbia	As an artificial reef and dive site	Explosives	-	Semi-quantitative analyses of the abundance of the invertebrates and fishes most conspicuous to divers, during 7.5 years after deployment.	Video recordings and observational dives	Estimated abundance of 32 conspicuous invertebrates and fishes representing 8 phyla observed and recorded during eleven days, beginning one day after deployment and continuing to 91 months later; 4 sessile species observed already one day after sinking; seven months post sinking, parts of the ship covered by brown diatom layer, large colonies of unidentified hydroids and a few patches of vase tun…	~100	McDaniel, 2001, in Smiley, 2006
32	Columbia HMCS (DDE-260) (+1996)	1996	destroyer	Canada, Vancouver Island, British Columbia	As an artificial reef and dive site	Explosives	-	Survey on species diversity carried out 2 years after deployment.	Observations by divers	Total of taxa observed: 38 animals and 3 seaweeds; the most diverse phylum Mollusca with 9 species, followed by echinoderms (7), arthropods (5), fishes (5), cnidaria (5), Tunicata (2), Porifera (2) and Annelida (1).	~100	Valkenier, 1998a, in Smiley, 2006
33	Mackenzie HMCS (DDE-261) (+1995)	1995	destroyer escort	Canada, Vancouver Island, British Columbia	As an artificial reef and dive site	Explosives	-	Study on diversity and abundance of conspicuous biota on the reef.	Not specified	A total of 47 animals and two algal taxa observed and identified; over 40% of these were arthropods, cnidaria and echinoderms; the rest: fishes, tunicates, univalve molluscs, nudibranches, bivalve molluscs, porifera sponges, brachiopods, annelid worms and bryozoa; the most abundant (>100 animals) organisms: mussels, acorn barnacles, coonstripe shrimp and hydroid sea fir.	~100	Valkenier, 2001, in Smiley, 2006
34	Saskatchewan HMCS (DDE-262) (+1997)	1997	destroyer	Canada, Vancouver Island, British Columbia	As an artificial reef and dive site	Explosives	-	Survey on biodiversity	Observation by divers	Total of 46 species/taxa of conspicuous biota: mollusca (9 species), echinoderms (7), crustaceans (6), urochordates (6), cnidarians (6), fishes (5) and seaweeds (5); least common annelids (1) and porifera (1); no estimations of abundance; high species richness compared to other vessel reefs, given the young age of the wreck (448 days); species richness (46 taxa) similar to those of the Columbia r…	~100	Valkenier, 1998b, in Smiley, 2006
35	G. B. Church MV	1991	cargo ship	Canada, Vancouver Island, British Columbia	As an artificial reef and dive site	Explosives	-	Assessment of diversity, abundance and richness of marine live on the wreck 32 months after deployment.	Visual and video observations, photoquadrats.	96 species, mainly invertebrates (62), fishes (20) and seaweed (14); seasonal fluctuations in the abundance and diversity of certain invertebrates, seaweeds and fishes; due to the structural complexity of the wreck a variety of habitats were provided and some marked differences among the organisms inhabiting different parts of the reef were observed.	~100	Subsea Enterprise, 1994, in Smiley, 2006
35	G. B. Church MV	1991	cargo ship	Canada, Vancouver Island, British Columbia	As an artificial reef and dive site	Explosives	-	Biological survey 10 years after deployment	"Rove diver" metodology	The total taxa observed were 43 animals and 2 seaweeds, of which 26 were enumerated as either many (11-100 individuals) or abundant (>100); most diverse molluscs (9), fishes (8) and arthopods (8); dramatic decline compared to the previous survey; difficult to explain the reason without more information about about other factors such as observer bias, observation effort, survey sites and dive cond…	~100	Valkenier, 2002, in Smiley, 2006
36	Servemar I MV	2004	tug	Brazil, North Atlantic Ocean	As an artificial reef	unknown	-	Study on phytoplankton community	Water sampling for Chl-a, temperature and salinity measurements; Secchi disk for water transparency; 20-μm mesh net for phytoplankton sampling.	Mean Chl-a concentrations around the wrecks higher than usually reported for shelf waters off northeastern Brazil; slight variation in temperature and salinity in the areas of the shipwrecks with no influence on phytoplankton growth; diatoms most representative group; high diversity and evenness indices.	~100	Cavalcanti dos Santos et al., 2010
37	Servemar X MV	2002	tug	Brazil, North Atlantic Ocean	As an artificial reef	unknown	-	Qualitative survey on benthic macrofauna; study includes Servemax wreck as well as an 150-year-old shipwreck	Species observed, photographed and if possible identified in locu, small samples collected from the remaining organisms and identified in lab.	Biodiversity on the wreck similar to when compared to data from other shipwrecks located off the Brazilian coast and other locations; higher diversity on the older wreck.	~100	Amaral et al., 2010
38	Swan HMAS	1997	destroyer	Australia, South West Coast, Indian Ocean	As a dive wreck, artificial reef and tourist attraction.	unknown	Baseline survey prior to deployment regarding fish communities and sediments.	Biological monitoring of the fish and sessile benthic communities over a period of two years; sediments study; survey conducted also at a control site 3 km from the wreck; results compared also to the data from the baseline survey.	Visual censuses on 100 m long transects for fish counts; video recording for monitoring the benthic communities; sediment sampling, sediments analyzed for metals and total petroleum hydrocarbons.	Rapid increase of fish species richness and diversity during the first 6 months after scuttling followed by a gradual increase over the next 18 months; relatively constant numbers at the control site; changes in the fish community from omnivorous weed/sand fishes in the site prior to scuttling to planktivorous and carnivorous reef fishes now with the wreck present; species richness and abundance …	~100	Morrison, 2003

## Sheet: Sheet1
Nr	Location	Nr of wrecks	Ship	Other	Purpose of deployment	Method of sinking	Baseline survey	Monitoring	Method of monitoring	Research outcome	Life span (years)	Source
	Brazil	6
	Florida	6
	St. Helena	6
	Canada	5
	Georgia	4
	Australia	3
	Hawaii	2
	Mauritius	1
	New Caledonia	1
	New Zealand	1
	North Carolina	1
	California	1
	South Carolina	1
